# Supplementary material for: Cross-Sectional Study on the Gut Microbiome of Parkinson’s Disease Patients in Central China
Source: Front Microbiol. 2021 Sep 28;12:728479. doi: 10.3389/fmicb.2021.728479 (PMC8506127; doi:10.3389/fmicb.2021.728479)
Supplement: Supplementary Table 1 — Clinical information for all PD samples. [file Table_1.XLSX]

## Sheet: Sheet1
Sample	Gender	Age	Age of onset	First symptom of PD	Duration of PD	Symptoms appear first on one side of the body	Hoehn and Yahr (H&Y) stage	UPDRS-III score
PD_25	male	52	51	Bradykinesia	0.15	Left limb	1	17
PD_27	male	59	59	Bradykinesia	0.2	Right limb	1	14
PD_47	female	64	63	Bradykinesia	0.5	Right upper limb	2	32
PD_21	female	75	75	Rest tremor	0.5	Left upper limb	4	80
PD_1	female	60	59	Left arm weakness	0.5	Left limb	1.5	24
PD_34	female	61	60	Bradykinesia	1	Right upper limb	1	31
PD_30	female	70	70	Bradykinesia	1	Left lower limb	2.5	61
PD_22	female	63	63	Rest tremor	1	Right upper limb	1	5
PD_13	male	58	57	Rest tremor	1	Left upper limb	1.5	19
PD_37	female	55	54	Rest tremor	1	Left upper limb	1	35
PD_38	male	54	54	Bradykinesia	1	Left upper limb	1	39
PD_51	female	58	58	Bradykinesia	1	Left lower limb	1.5	27
PD_7	male	62	59	Bradykinesia	2	Limbs	1.5	21
PD_17	male	65	63	Rest tremor	2	Right lower limb	1	41
PD_15	female	56	54	Rest tremor	2	Left hand	2.5	33
PD_5	male	64	62	Rest tremor	2.5	Left upper limb	1.5	12
PD_8	female	70	66	Rest tremor	3	Right upper limb	1.5	36
PD_32	male	65	62	Bradykinesia	3	Right limb	1	20
PD_26	male	70	66	Body tilt	3	Right upper limb	2	28
PD_2	female	46	43	Rest tremor	3	Right hand	1	12
PD_56	male	66	63	Rest tremor	3	Left lower limb	3	35
PD_28	male	70	66	Rest tremor	3.5	Right lower limb	3	74
PD_20	female	72	68	Rest tremor	3.5	Left upper limb	1	14
PD_52	male	70	65	Bradykinesia	4	Right lower limb	3	47
PD_40	male	78	75	Rest tremor	4	Right upper limb	1.5	17
PD_11	male	60	56	Tremor	4	Hands	2	16
PD_42	female	68	64	Weak	4	Limbs	4	28
PD_6	male	60	56	Bradykinesia	4	Right upper limb	2.5	43
PD_31	male	60	55	Bradykinesia	4.5	Right limb	1	21
PD_48	female	60	55	Lower limb stiffness	5	Right lower limb	2.5	48
PD_45	male	63	58	Bradykinesia	5	Left upper limb	2	36
PD_23	male	72	67	Rest tremor	5	Left upper limb	1.5	48
PD_4	female	58	52	Bradykinesia	6	Right side	2	35
PD_16	male	68	62	Rest tremor	6	Right hand	2.5	49
PD_10	male	70	64	Action tremor	6	Right upper limb	2	50
PD_49	female	69	62	Rest tremor	7.5	Left upper limb	1	18
PD_9	female	59	50	Rest tremor	9	Left upper limb	3.5	49
PD_14	male	73	63	Rest tremor+Dizziness	10	Right upper limb	2.5	43
PD_39	female	71	60	Tremor	11	Right upper limb	4	104
