# Supplementary material for: Cross-Sectional Study on the Gut Microbiome of Parkinson’s Disease Patients in Central China
Source: Front Microbiol. 2021 Sep 28;12:728479. doi: 10.3389/fmicb.2021.728479 (PMC8506127; doi:10.3389/fmicb.2021.728479)
Supplement: Supplementary Table 2 — Sequencing data generated for each sample. [file Table_2.XLSX]

## Sheet: Sheet1
Sample	Platform	Data Volume	Raw Reads	Trimmed Reads	Clean Reads(Eliminating host reads)	Host Reads (hg19)	Clean Reads Ratio (%)
PD_10	BGISEQ-500	27G	72190899	60766613	60745180	21433	0.841452
PD_11	BGISEQ-500	16G	48319204	38581861	36428348	2153513	0.75391
PD_13	BGISEQ-500	19G	53647500	43207711	43133894	73817	0.804024
PD_14	BGISEQ-500	45G	115481796	103118636	103101170	17466	0.892792
PD_15	BGISEQ-500	19G	52045928	43244115	43177107	67008	0.829596
PD_16	BGISEQ-500	18G	52952799	42581274	41624644	956630	0.786071
PD_17	BGISEQ-500	35G	93149681	79777396	79679030	98366	0.855387
PD_1	BGISEQ-500	25G	69036936	56672982	55674797	998185	0.806449
PD_20	BGISEQ-500	19G	55629494	43454615	42787936	666679	0.769159
PD_21	BGISEQ-500	18G	52287811	40882301	40117574	764727	0.767245
PD_22	BGISEQ-500	29G	79554252	65960653	65929124	31529	0.828732
PD_23	BGISEQ-500	26G	73865370	59856262	59790907	65355	0.809458
PD_25	BGISEQ-500	31G	86071935	71543095	71454658	88437	0.830174
PD_26	BGISEQ-500	21G	57268958	47245685	47111324	134361	0.822633
PD_27	BGISEQ-500	16G	47993754	37353392	37056763	296629	0.772116
PD_28	BGISEQ-500	20G	56705071	45345067	45262183	82884	0.798203
PD_2	BGISEQ-500	19G	52871917	43049835	42970480	79355	0.812728
PD_30	BGISEQ-500	20G	55126520	44222735	44175157	47578	0.801341
PD_31	BGISEQ-500	26G	72948551	59646954	59155345	491609	0.810919
PD_32	BGISEQ-500	21G	59649742	47796226	47756519	39707	0.800616
PD_34	BGISEQ-500	29G	82784518	66612140	66571366	40774	0.804152
PD_37	BGISEQ-500	41G	106172914	94141385	94134629	6756	0.886616
PD_38	BGISEQ-500	18G	53704611	42079117	41546287	532830	0.773607
PD_39	BGISEQ-500	19G	54331689	42032552	41979348	53204	0.772649
PD_40	BGISEQ-500	23G	65029471	51707043	51536091	170952	0.792504
PD_42	BGISEQ-500	27G	74101372	61086719	61055917	30802	0.823951
PD_45	BGISEQ-500	18G	50814856	39853777	39762494	91283	0.782497
PD_47	BGISEQ-500	21G	63272429	50678275	46761764	3916511	0.739054
PD_48	BGISEQ-500	21G	61061701	48857743	47969404	888339	0.785589
PD_49	BGISEQ-500	26G	74883645	59955084	59837144	117940	0.799068
PD_4	BGISEQ-500	17G	47434546	37512355	37358108	154247	0.787572
PD_51	BGISEQ-500	15G	45211729	34783104	34402531	380573	0.76092
PD_52	BGISEQ-500	29G	81219927	68051163	67060732	990431	0.825668
PD_56	BGISEQ-500	20G	58668770	46234020	46184659	49361	0.78721
PD_5	BGISEQ-500	18G	51818609	41543193	39450967	2092226	0.761328
PD_6	BGISEQ-500	27G	76568802	65067551	60648989	4418562	0.792085
PD_7	BGISEQ-500	19G	55430732	43967709	43582450	385259	0.786251
PD_8	BGISEQ-500	33G	90767775	76686211	76282162	404049	0.84041
PD_9	BGISEQ-500	21G	61266759	50057317	48295919	1761398	0.788289
SP_10	BGISEQ-500	28G	81376603	64558891	64500081	58810	0.792612
SP_11	BGISEQ-500	11G	34349395	25583085	25534557	48528	0.743377
SP_13	BGISEQ-500	14G	46373504	35582083	30952757	4629326	0.667466
SP_14	BGISEQ-500	24G	69984959	55054535	54945177	109358	0.7851
SP_15	BGISEQ-500	15G	43892203	34280437	33892488	387949	0.772176
SP_16	BGISEQ-500	28G	80170294	63878632	63834593	44039	0.796237
SP_17	BGISEQ-500	33G	93863543	74597339	74582746	14593	0.794587
SP_1	BGISEQ-500	25G	73383730	56683183	56540507	142676	0.770477
SP_20	BGISEQ-500	12G	37564725	27499004	27453335	45669	0.730828
SP_21	BGISEQ-500	22G	62847267	49180112	49168402	11710	0.782347
SP_22	BGISEQ-500	17G	52659216	39116102	38961016	155086	0.739871
SP_23	BGISEQ-500	14G	42548086	31354799	31350346	4453	0.736822
SP_25	BGISEQ-500	45G	120053324	102816090	102440553	375537	0.853292
SP_26	BGISEQ-500	9.2G	30065305	21236295	21211220	25075	0.705505
SP_27	BGISEQ-500	47G	120361428	108193707	108175091	18616	0.898752
SP_28	BGISEQ-500	31G	91980934	70027448	69890048	137400	0.759832
SP_2	BGISEQ-500	21G	63765742	48767119	48706411	60708	0.763834
SP_30	BGISEQ-500	26G	74987601	58692467	58680513	11954	0.782536
SP_31	BGISEQ-500	9.3G	39743263	30970103	21586478	9383625	0.543148
SP_32	BGISEQ-500	38G	105339789	86974811	86698165	276646	0.823033
SP_34	BGISEQ-500	13G	40422476	29333732	29290618	43114	0.724612
SP_37	BGISEQ-500	33G	98435278	76309924	76303337	6587	0.775163
SP_38	BGISEQ-500	9.3G	30231998	21459696	21403523	56173	0.707976
SP_39	BGISEQ-500	31G	91271412	73494527	69914640	3579887	0.766008
SP_40	BGISEQ-500	20G	63494982	46013038	45855820	157218	0.722196
SP_42	BGISEQ-500	8.0G	27355846	18539205	18486623	52582	0.675783
SP_45	BGISEQ-500	14G	45114516	31235028	31147485	87543	0.690409
SP_47	BGISEQ-500	24G	70459279	55117817	54896058	221759	0.779118
SP_48	BGISEQ-500	23G	64185492	52344799	52297395	47404	0.814785
SP_49	BGISEQ-500	16G	48628112	35191982	35046148	145834	0.720697
SP_4	BGISEQ-500	22G	63244239	49449908	49331164	118744	0.78001
SP_51	BGISEQ-500	12G	36232529	25957827	25927229	30598	0.715579
SP_52	BGISEQ-500	39G	107375875	89007687	88868910	138777	0.827643
SP_56	BGISEQ-500	17G	53477330	38581092	38015491	565601	0.710871
SP_5	BGISEQ-500	16G	46616765	36365914	36226473	139441	0.777113
SP_6	BGISEQ-500	19G	55458428	43100561	43067063	33498	0.776565
SP_7	BGISEQ-500	22G	62901284	49157264	48979477	177787	0.778672
SP_8	BGISEQ-500	23G	67064648	52865403	52847067	18336	0.788002
SP_9	BGISEQ-500	19G	56578553	43211659	43204077	7582	0.763612
