# Supplementary material for: Cross-Sectional Study on the Gut Microbiome of Parkinson’s Disease Patients in Central China
Source: Front Microbiol. 2021 Sep 28;12:728479. doi: 10.3389/fmicb.2021.728479 (PMC8506127; doi:10.3389/fmicb.2021.728479)
Supplement: Supplementary Table 3 — Relative abundance of all taxa for each sample. [file Table_3.XLSX]

## Sheet: Species
Kingdom	Phylum	Class	Order	Family	Genus	Species	PD_10	PD_11	PD_13	PD_14	PD_15	PD_16	PD_17	PD_1	PD_20	PD_21	PD_22	PD_23	PD_25	PD_26	PD_27	PD_28	PD_2	PD_30	PD_31	PD_32	PD_34	PD_37	PD_38	PD_39	PD_40	PD_42	PD_45	PD_47	PD_48	PD_49	PD_4	PD_51	PD_52	PD_56	PD_5	PD_6	PD_7	PD_8	PD_9	SP_10	SP_11	SP_13	SP_14
k__Archaea	p__Euryarchaeota	c__Methanobacteria	o__Methanobacteriales	f__Methanobacteriaceae	g__Methanobrevibacter	s__Methanobrevibacter_smithii	0	0	0	0	0	0	0	0.00026	0.0137	0	0	0	0	0	0	0	0	0	0	0	0	0	0	0	0	0	0	0	0	0	0	0	0.47414	0.15016	0	0	0.06161	0	0	0	0	0	0
k__Archaea	p__Euryarchaeota	c__Methanobacteria	o__Methanobacteriales	f__Methanobacteriaceae	g__Methanobrevibacter	s__Methanobrevibacter_unclassified	0	0	0	0	0	0	0	0.30491	0.00959	0	0	0	0	0	0	0	0	0	0	0	0	0	0	0	0	0	0	0	0	0	0	0	0	0	0	0	0.00749	0	0	0	0	0	0
k__Bacteria	p__Actinobacteria	c__Actinobacteria	o__Actinomycetales	f__Actinomycetaceae	g__Actinomyces	s__Actinomyces_graevenitzii	0.00476	0	0.00028	0	0.00193	0	0.00211	0.00412	0.00256	0.01282	0.00015	0.00536	0	0	0	0.0025	0	0	0	0.02008	0	0	0.03944	0	0.00103	0	0	0.00083	0	0.00067	0	0.00453	0	0.00282	0.00466	0.0039	0.00119	0	0	0.00876	0	0.00319	0
k__Bacteria	p__Actinobacteria	c__Actinobacteria	o__Actinomycetales	f__Actinomycetaceae	g__Actinomyces	s__Actinomyces_odontolyticus	0	0	0	0	0	0	0	0	0	0.00762	0	0	0	0	0	0	0	0	0	0.00054	0	0	0.0043	0	0	0	0.00214	0	0.00501	0	0	0.00265	0.00336	0	0	0	0	0	0	0.00047	0	0	0
k__Bacteria	p__Actinobacteria	c__Actinobacteria	o__Actinomycetales	f__Actinomycetaceae	g__Actinomyces	s__Actinomyces_oris	0	0	0	0	0	0	0	0	0	0	0	0	0	0	0	0	0	0	0	0	0	0	0	0	0	0	0	0	0.0002	0	0	0	0	0	0	0	0	0	0	0	0	0	0
k__Bacteria	p__Actinobacteria	c__Actinobacteria	o__Actinomycetales	f__Actinomycetales_noname	g__Tropheryma	s__Tropheryma_whipplei	0	0	0	0	0	0.00125	0	0	0	0	0	0	0	0	0	0	0	0	0	0	0	0	0	0	0	0	0	0	0	0	0	0	0	0	0	0	0	0	0	0	0	0	0
k__Bacteria	p__Actinobacteria	c__Actinobacteria	o__Actinomycetales	f__Brevibacteriaceae	g__Brevibacterium	s__Brevibacterium_unclassified	0	0	0	0	0	0	0	0	0	0	0	0	0	0	0	0	0	0	0	0	0	0	0	0	0	0	0	0	0	0	0	0	0	0	0	0	0	0	0	0	0	0	0
k__Bacteria	p__Actinobacteria	c__Actinobacteria	o__Actinomycetales	f__Corynebacteriaceae	g__Corynebacterium	s__Corynebacterium_crenatum	0	0	0	0	0	0	0	0	0	0	0	0	0	0	0	0	0	0	0	0	0	0	0	0	0	0	0	0	0	0	0	0	0	0.00417	0	0	0	0	0	0	0	0	0
k__Bacteria	p__Actinobacteria	c__Actinobacteria	o__Actinomycetales	f__Corynebacteriaceae	g__Corynebacterium	s__Corynebacterium_durum	0	0	0	0	0	0	0	0	0	0	0	0	0	0	0	0	0	0	0	0	0.00427	0	0	0.00098	0	0	0.00712	0	0	0	0	0	0.00257	0	0	0	0	0	0	0	0	0	0
k__Bacteria	p__Actinobacteria	c__Actinobacteria	o__Actinomycetales	f__Corynebacteriaceae	g__Corynebacterium	s__Corynebacterium_glutamicum	0	0	0	0	0	0	0	0	0	0	0	0	0	0	0	0	0	0	0	0	0	0	0	0	0	0	0	0	0	0	0	0	0	0.00493	0	0	0	0	0	0	0	0	0
k__Bacteria	p__Actinobacteria	c__Actinobacteria	o__Actinomycetales	f__Corynebacteriaceae	g__Corynebacterium	s__Corynebacterium_matruchotii	0	0	0	0	0	0	0	0	0	0	0	0	0	0	0	0	0	0	0	0	0	0	0	0	0	0	0	0	0	0	0	0	0	0	0	0	0	0	0	0	0	0	0
k__Bacteria	p__Actinobacteria	c__Actinobacteria	o__Actinomycetales	f__Corynebacteriaceae	g__Corynebacterium	s__Corynebacterium_pyruviciproducens	0	0	0	0	0	0	0	0	0	0	0	0	0	0	0	0	0	0	0	0	0	0	0	0	0	0	0	0	0	0	0	0	0	0	0	0	0	0.00067	0	0	0	0	0
k__Bacteria	p__Actinobacteria	c__Actinobacteria	o__Actinomycetales	f__Micrococcaceae	g__Rothia	s__Rothia_aeria	0	0	0	0	0	0	0	0.00013	0	0	0	0	0	0	0	0	0	0	0	0	0	0	0	0	0	0	0	0	0	0	0	0	0	0	0	0	0	0	0	0	0	0	0
k__Bacteria	p__Actinobacteria	c__Actinobacteria	o__Actinomycetales	f__Micrococcaceae	g__Rothia	s__Rothia_dentocariosa	9e-05	0	0	0	0	0	0	0.00654	0	0.00224	0.00098	0	0.0002	0	0	0	0	0	0	0	0	0	0	0.00217	0	0	0	0	0	0	0	0.00103	0	0	0.00012	0	0	0	0	0	0	0	0
k__Bacteria	p__Actinobacteria	c__Actinobacteria	o__Actinomycetales	f__Micrococcaceae	g__Rothia	s__Rothia_mucilaginosa	0	0.00144	0.01978	0	0	0.0031	0.00038	0.01417	0.00709	0.01065	0.00263	0.00481	0.00878	0	0.01009	0.00681	0.01755	0.00131	0.00051	0	0	0.0002	0.00087	0.01814	0.007	0.00774	0.00712	0.0019	0.00829	0	0	0.00396	0.00515	0.00705	0.00449	0	0.00202	0	0.02272	0.00088	0	0.00253	0
k__Bacteria	p__Actinobacteria	c__Actinobacteria	o__Actinomycetales	f__Micrococcaceae	g__Rothia	s__Rothia_unclassified	0.00259	0	0	0	0	0	0.00148	0	0	0.00095	0	0	0	0	0	0.00102	0	0	0	0.00332	0	0	0	0	0.00011	0.00054	8e-05	0	0	0	0	0.0014	0	0	0	0	0.00227	0	0	0	0	0	0
k__Bacteria	p__Actinobacteria	c__Actinobacteria	o__Actinomycetales	f__Propionibacteriaceae	g__Propionibacterium	s__Propionibacterium_propionicum	0	0	0	0	0	0	0	0	0	0	0	0	0	0	0	0	0	0	0	0	0	0	0	0	0	0	0	0	0	0	0	0	0	0	0	0	0	0	0	0	0	0	0
k__Bacteria	p__Actinobacteria	c__Actinobacteria	o__Actinomycetales	f__Propionibacteriaceae	g__Propionimicrobium	s__Propionimicrobium_lymphophilum	0	0	0	0	0	0	0	0	0	0	0	0	0	0	0	0	0	0	0	0	0	0	0	0	0	0	0	0	0	0	0	0	0	0	0	0	0	0.0044	0	0	0	0	0
k__Bacteria	p__Actinobacteria	c__Actinobacteria	o__Bifidobacteriales	f__Bifidobacteriaceae	g__Alloscardovia	s__Alloscardovia_omnicolens	0	0	0	0	0	0	0.00018	0	0	0.00686	0	0	0	0	0	0	0	0	0	0	0	0	0	0	0	0	0	0	0	0	0	0	0	0	0	0	0.00421	0	0	0	0	0	0
k__Bacteria	p__Actinobacteria	c__Actinobacteria	o__Bifidobacteriales	f__Bifidobacteriaceae	g__Bifidobacterium	s__Bifidobacterium_adolescentis	2.0973	0	0.11339	0.04421	0	0	0	0.05546	0	0	0.04378	0	0	0	0	1.32229	0	0	0.01902	0	0	0	0	0	0	0	1.69008	0	0.34513	0	0	0.01683	0	0	0.00436	0	0	0	0.00043	0.14868	0	0	0.00506
k__Bacteria	p__Actinobacteria	c__Actinobacteria	o__Bifidobacteriales	f__Bifidobacteriaceae	g__Bifidobacterium	s__Bifidobacterium_bifidum	0	0	0.15288	0	0	0	0.18712	0	0	0	0	0	0.00869	1.55211	0	0	0	0.06356	0	0	0	0	1.35816	0	0.19342	0	0.11679	0	0.0061	0	0	0	0	0	0	0	0	0	0	0.0421	0	0	0.18849
k__Bacteria	p__Actinobacteria	c__Actinobacteria	o__Bifidobacteriales	f__Bifidobacteriaceae	g__Bifidobacterium	s__Bifidobacterium_breve	0	0	0	0	0	0	0	0	0	0	0	0	0	0	0	0	0	0	0	0	0	0	0	0	0	0	0	0	0	0	0	0	0	0	0	0	0	0	0	0	0	0	0
k__Bacteria	p__Actinobacteria	c__Actinobacteria	o__Bifidobacteriales	f__Bifidobacteriaceae	g__Bifidobacterium	s__Bifidobacterium_catenulatum	0	0	0	0	0	0	0	0	0	0	0	0	0	0	0	0	0	0	0	0	0	0	0	0	0	0	0.00136	0.00156	0	0	0	0	0.00445	0	0	0	0	0	0	0	0	0.00042	0
k__Bacteria	p__Actinobacteria	c__Actinobacteria	o__Bifidobacteriales	f__Bifidobacteriaceae	g__Bifidobacterium	s__Bifidobacterium_dentium	0.00069	0	0.99438	0.01644	0	0.4161	0.07531	0.06904	0	0.08389	0	0	0.06947	0.02294	0	0.00094	0	0	0	0.02311	0	0	0.08647	0.37437	0.04711	0.00355	0.34652	0.1527	0.14422	0	0.0017	0.06522	0	0	0	0	0.005	0	0.5901	0.00335	0	0	0
k__Bacteria	p__Actinobacteria	c__Actinobacteria	o__Bifidobacteriales	f__Bifidobacteriaceae	g__Bifidobacterium	s__Bifidobacterium_longum	0.99908	0.06732	0.68905	0.0152	0.1016	0.63164	0.5111	0.39872	0	0.82547	0.01136	0.15479	0.00625	0	0	0.18174	0.13111	0.02182	0.00234	1.3825	0.05746	0	5.44139	0.17516	0.09682	0.01045	0.08136	2.57577	0.04865	0	0.04491	0	0.75733	0	0.00066	1.58017	0	0	0.00736	0.10401	0.04219	0.09715	0.10513
k__Bacteria	p__Actinobacteria	c__Actinobacteria	o__Bifidobacteriales	f__Bifidobacteriaceae	g__Bifidobacterium	s__Bifidobacterium_pseudocatenulatum	0	0	1.11701	0.00924	0.31834	1.17297	0	0.0459	0	0.10444	0	0.4252	0	0.06745	0	0	0.00023	0.05572	0	0.16763	0.37898	0	1.37685	0	0.01421	0	0.25975	1.64167	0.09829	0.02935	1.06129	0	8.04253	0	0	0.59769	0	0	0	0	0.03734	0.51173	0.01264
k__Bacteria	p__Actinobacteria	c__Actinobacteria	o__Bifidobacteriales	f__Bifidobacteriaceae	g__Gardnerella	s__Gardnerella_vaginalis	0	0	0	0	0	0	0	0	0.00426	0	0	0	0	0	0	0	0.05454	0	0	0	0	0	0	0	0	0	0	0	0.02717	0	0	0	0	0	0	0	0	0	0	0	0	0	0
k__Bacteria	p__Actinobacteria	c__Actinobacteria	o__Bifidobacteriales	f__Bifidobacteriaceae	g__Parascardovia	s__Parascardovia_denticolens	0.00082	0	0	0	0	0.00176	0	0	0	0	0	0	0	0.0107	0	0.00553	0	0	0	0	0	0	0	0.00048	0	0	0	0	0	0	0	0	0	0	0	0	0	0	0	0	0	0	0
k__Bacteria	p__Actinobacteria	c__Actinobacteria	o__Bifidobacteriales	f__Bifidobacteriaceae	g__Scardovia	s__Scardovia_inopinata	0	0	0	0.00216	0	0	0	0.00044	0	0	0	0	0	0.00133	0	0	0	0	0	0	0	0	0	0.00012	0	0	0	0	0	0	0	0	0.00479	0	0	0	0	0	0	0	0	0	0
k__Bacteria	p__Actinobacteria	c__Actinobacteria	o__Bifidobacteriales	f__Bifidobacteriaceae	g__Scardovia	s__Scardovia_unclassified	0	0	0	0.0087	0	0	0	0.00177	0	0	0	0	0	0	0	0.00271	0	0	0	0	0.00153	0	0	0	0	0	0	0	0	0	0.00798	0.0016	0.01794	0	0	0.0027	0.00101	0	0.00413	0	0	0	0
k__Bacteria	p__Actinobacteria	c__Actinobacteria	o__Bifidobacteriales	f__Bifidobacteriaceae	g__Scardovia	s__Scardovia_wiggsiae	0.00564	0.00542	0	0.00187	0	0.0075	0.01047	0.00637	0	0.0007	0.00054	0	0	0.01066	0	0.01856	0.00013	0	0.0003	0	0.00361	0	0	0.00479	0	0	0	0.01644	0.00236	0	0.00061	0.02775	0	0	0	0.00745	0.02294	0	0.00017	0.00503	0	0	0.00086
k__Bacteria	p__Actinobacteria	c__Actinobacteria	o__Coriobacteriales	f__Coriobacteriaceae	g__Adlercreutzia	s__Adlercreutzia_equolifaciens	0.00368	0.00707	0.03779	0	0.03169	0	0	0.00604	0	0	0	0.00312	0	0	0.02311	0.01021	0.02772	0.00137	0	0.25133	0	0	0	0	0.00166	0	0.02465	0	0.04128	0	0.06288	0	0.04962	0.00764	0	0	0.00287	0	0	0.00074	0	0.00306	0
k__Bacteria	p__Actinobacteria	c__Actinobacteria	o__Coriobacteriales	f__Coriobacteriaceae	g__Atopobium	s__Atopobium_parvulum	0.00169	0	0	0	0	0	0.00227	0.00043	0	0.00177	0.00053	0	0	0	0	0.00115	0	0	0	0.00209	0	0	0.00978	0	0	0	0	0	0	0	0	0.00777	0	0	0.00388	0.00242	0	0	0	0.00139	0	0	0
k__Bacteria	p__Actinobacteria	c__Actinobacteria	o__Coriobacteriales	f__Coriobacteriaceae	g__Atopobium	s__Atopobium_rimae	0	0	0	0	0	0	0	0	0	0	0	0	0	0	0	0	0	0	0	0	0	0	0	0	0	0	0	0	0	0	0	0.0002	0	0	0	0.00227	0	0	0	0.00248	0	0	0
k__Bacteria	p__Actinobacteria	c__Actinobacteria	o__Coriobacteriales	f__Coriobacteriaceae	g__Collinsella	s__Collinsella_aerofaciens	1.18029	0.07774	0.31023	0.17892	0	0.56662	0	0.08325	0.01087	0	0.11347	0	0.02854	0	0.32488	0	0.66014	0.91409	0.53308	1.50526	0.11919	0.06404	0	0.17779	0.04677	0	0.19401	0.20961	0.04004	0	0	0.03812	0	0.10797	0.01374	0	0.0406	0	0.03372	0.15439	0.12714	0.12959	0.24113
k__Bacteria	p__Actinobacteria	c__Actinobacteria	o__Coriobacteriales	f__Coriobacteriaceae	g__Collinsella	s__Collinsella_intestinalis	0	0	0	0	0	0	0	0	0	0	0	0	0	0	0	0	0	0	0	0	0	0	0	0	0	0	0.00301	0	0	0	0	0	0	0	0	1.60625	0	0	0	0	0	0	0
k__Bacteria	p__Actinobacteria	c__Actinobacteria	o__Coriobacteriales	f__Coriobacteriaceae	g__Collinsella	s__Collinsella_tanakaei	0	0	0	0	0	0	0	0	0	0	0	0	0	0	0	0	0	0	0	0	0	0	0	0	0	0	0	0	0	0	0	0	0	0	0	0	0	0	0	0	0	0	0
k__Bacteria	p__Actinobacteria	c__Actinobacteria	o__Coriobacteriales	f__Coriobacteriaceae	g__Collinsella	s__Collinsella_unclassified	0	0	0.20376	0	0	0	0	0	0	0	0	0.00183	0	0	0	0	0	0	0	0	0	0	0	0	0	0	0	0	0	0	0	0	0	0	0	0	0.01802	0	0	0	0	0	0
k__Bacteria	p__Actinobacteria	c__Actinobacteria	o__Coriobacteriales	f__Coriobacteriaceae	g__Coriobacteriaceae_noname	s__Coriobacteriaceae_bacterium_phI	0	0	0	0	0	0	0	0	0	0	0	0.00455	0	0	0	0	0	0	0	0	0	0	0	0	0	0	0	0	0	0	0	0	0	0	0	0	0	0	0	0	0	0	0
k__Bacteria	p__Actinobacteria	c__Actinobacteria	o__Coriobacteriales	f__Coriobacteriaceae	g__Eggerthella	s__Eggerthella_lenta	0.00938	0	0	0.0507	0.00908	0.0107	0.01769	0	0	0.05073	0	0.00409	0	0.0001	0.0093	0.00813	0	0.03206	0	0.00901	0.00557	0.00418	0	0.00011	0	0.00404	0	0	0	0.08239	0.00287	0	0.00216	0.00012	0	0.01249	0	0	0	0	0	0	0.02434
k__Bacteria	p__Actinobacteria	c__Actinobacteria	o__Coriobacteriales	f__Coriobacteriaceae	g__Eggerthella	s__Eggerthella_unclassified	0.02481	0.00429	0.00131	0.00819	0.02255	0.03709	0.04806	0	0	0.04758	0.00318	0.02411	0	0.03595	0.11529	0.03027	0.00525	0.22175	0	0.04573	0.02568	0.02796	0.02056	0	0	0.0047	0.00918	0.03297	0.00242	0.45544	0.08409	0.01448	0.06376	0.00769	0	0.06146	0.00394	0	0	0.00053	0.04346	0.00395	0.10702
k__Bacteria	p__Actinobacteria	c__Actinobacteria	o__Coriobacteriales	f__Coriobacteriaceae	g__Gordonibacter	s__Gordonibacter_pamelaeae	0.00034	0.00021	0.00803	0.09456	0.07536	0	0.0407	0.01251	0	0.00331	0.0004	0	0	0	0	0.01569	0	0.01606	0	0.04152	0.00443	0.02523	0	0	0	0.00198	0	0	0	0	0.02108	0	0.00543	0.00119	0	0	0.00221	0	0	0.00465	0	0	0
k__Bacteria	p__Actinobacteria	c__Actinobacteria	o__Coriobacteriales	f__Coriobacteriaceae	g__Olsenella	s__Olsenella_uli	0	0	0	0	0	0	0	0	0	0	0	0	0	0	0	0	0	0	0	0	0	0	0	0	0	0	0	0	0	0	0	0	0	0	0	0	0	0	0	0.00013	0	0	0
k__Bacteria	p__Actinobacteria	c__Actinobacteria	o__Coriobacteriales	f__Coriobacteriaceae	g__Olsenella	s__Olsenella_unclassified	0	0	0.00114	0	0	0.00109	0	0.00028	0	0.00108	0	0	0	0	0	0	0	0	0	0.00237	0	0.00155	0	0	0	0	0	0	0	0	0	0	0	0	0	0.0004	0	0	0	0	0	0	0
k__Bacteria	p__Actinobacteria	c__Actinobacteria	o__Coriobacteriales	f__Coriobacteriaceae	g__Slackia	s__Slackia_piriformis	0	0	0.02357	0	0	0	0	0	0	0.00899	0	0	0.00113	0	0	0	0	0	0	0	0	0	0	0	0	0	0	0	0	0	0	0	0	0	0	0	0.09411	0	0	0	0	0.00819	0
k__Bacteria	p__Bacteroidetes	c__Bacteroidia	o__Bacteroidales	f__Bacteroidaceae	g__Bacteroides	s__Bacteroides_caccae	2.13405	3.07641	6.84879	0.65512	1.70444	0	7e-05	0.30647	0.42802	0	0.02523	0.53016	0.08396	4.12305	0	1.57627	1.14732	0	0.71356	1.76649	4.05815	0	0	0.28172	1.09501	3.81656	2.0618	4.651	3.25131	0.00277	2.90708	4.60022	0.69101	0.76702	0.14338	0	0	0	0.00586	0	1.49363	0	0
k__Bacteria	p__Bacteroidetes	c__Bacteroidia	o__Bacteroidales	f__Bacteroidaceae	g__Bacteroides	s__Bacteroides_cellulosilyticus	2.8207	3.65707	0.26887	0.048	0.04091	0	5.19423	0.35288	0.00025	0	0	0.03691	0	1.01012	0.37974	1.2781	0.05386	0.03049	0.04459	0.00228	0	0	0	0.02638	0.03133	0.22191	0.40112	0	0	0	0.01428	0.06932	1.28295	0.21826	0.00867	0	0.42063	0	0.22117	0.02472	0	0.00269	0
k__Bacteria	p__Bacteroidetes	c__Bacteroidia	o__Bacteroidales	f__Bacteroidaceae	g__Bacteroides	s__Bacteroides_clarus	0	0	0	0.01405	0	0	10.7941	0.00497	0.00102	0	0.00013	0.07238	0	1.14226	0	0.00071	0	0	0	0	0.40184	0.00326	0	0	0	0	0	0	0	0	0.00041	0	0	0.00115	0	0	0.08216	0	0.01514	0.00698	0	0	0
k__Bacteria	p__Bacteroidetes	c__Bacteroidia	o__Bacteroidales	f__Bacteroidaceae	g__Bacteroides	s__Bacteroides_coprocola	0	0	0	3.14232	7.26389	0	0	0	0	0	5.65518	0	0.0624	0	0	0	0	0	0	0	0	0	0	0	4.0816	0	1.43327	0	1.96263	0	0	0	0	0	3.75703	0	0	0	0	0	0	0	0.00875
k__Bacteria	p__Bacteroidetes	c__Bacteroidia	o__Bacteroidales	f__Bacteroidaceae	g__Bacteroides	s__Bacteroides_coprophilus	0	0	0	0	0	0	0	0	0.10063	0	0	0	0	0	0	0	0	0	7.18759	0	0.00049	8.36441	0	0	4.58198	0	0	0	0.00198	0	0	0	0	0	2.83009	0	0	0	0	0	0	0	0
k__Bacteria	p__Bacteroidetes	c__Bacteroidia	o__Bacteroidales	f__Bacteroidaceae	g__Bacteroides	s__Bacteroides_dorei	1.09896	13.3058	1.65313	0.0801	0.00126	0.00015	13.037	0.04837	0.01185	0.00076	0.07428	0.12002	0.0091	20.288	0.13929	0.00366	0.29968	3.92409	0.11301	0.00059	0.00078	0.01952	1.737	0.01023	1.0653	13.3632	4.13911	0	0.46303	0	2.51238	0	0.02782	0.81405	0.00956	0	3.08423	0	0.02006	0.72416	0.00446	0.83338	40.7308
k__Bacteria	p__Bacteroidetes	c__Bacteroidia	o__Bacteroidales	f__Bacteroidaceae	g__Bacteroides	s__Bacteroides_eggerthii	0	0	0	0	5.60194	0	0	0.53258	0.00084	0	0	0	0.00058	0	0	0	0	0	0	0.00201	0	0	0	0.11305	1.99266	0	3.52158	0	0	0	0	0	0.00182	0.96995	0.0053	0	0.04377	0	0	17.2573	0	0.00068	0.0007
k__Bacteria	p__Bacteroidetes	c__Bacteroidia	o__Bacteroidales	f__Bacteroidaceae	g__Bacteroides	s__Bacteroides_faecis	0	0	0.00093	0.60584	0.00382	3.03167	0	0	0	0.00188	0.00717	0.00047	0.00136	0	0.00231	0.00032	0.01038	0	0	0	0	0.96907	0	0	0	0	0.0069	0	1.12514	0	0	0.00104	0.0008	0.00484	0	0	0	0	0.02827	1.39702	0	0	0
k__Bacteria	p__Bacteroidetes	c__Bacteroidia	o__Bacteroidales	f__Bacteroidaceae	g__Bacteroides	s__Bacteroides_finegoldii	0	0.00271	0	0	0.64904	0.04217	0	0.33366	0.1578	0	0	1.36005	0	0	0	0	0	0	0	0	2.97146	0	0	0	0.25175	0	0.3134	0	0.00497	0	0.39689	0	0	0.24504	0.07204	0	0	0	0	0.1593	0	0	0
k__Bacteria	p__Bacteroidetes	c__Bacteroidia	o__Bacteroidales	f__Bacteroidaceae	g__Bacteroides	s__Bacteroides_fluxus	0	0	0	0	0	0	0	0	0	0	0	0.00076	0	0	0	0	0.02207	0	0	0	0	0	0	0	0	0	0	0	0	0	0	0	0	0	0	0	0	0	0	0	0	0	0
k__Bacteria	p__Bacteroidetes	c__Bacteroidia	o__Bacteroidales	f__Bacteroidaceae	g__Bacteroides	s__Bacteroides_fragilis	0.6084	1.24364	0.01101	0.00373	0.00242	3.1957	2.03469	0.37522	0.0012	3.49206	0.13018	0.14368	0	2.42733	0.05127	0	0	2.10541	0.05222	0	2.64289	0.07496	3.86009	0.04523	0.01247	1.3742	1.21314	0	0	0	0	0	1.29914	0	0	0	26.8293	4e-05	3.3666	1.28023	0.02529	0.00585	6.0427
k__Bacteria	p__Bacteroidetes	c__Bacteroidia	o__Bacteroidales	f__Bacteroidaceae	g__Bacteroides	s__Bacteroides_intestinalis	0.8229	0.05888	2.99678	0.13767	0.16267	0	0	0.00985	0.05347	0	0	0.12633	0	0.00451	0.03186	0.7501	0	0.22041	0	0.11049	0	0	0	0.02733	0.09797	0.00712	0.67235	0	0.31902	0	0.75347	0	0.42364	0.30518	0.00551	0	0.02879	0	0	2.26847	0	0.04918	0
k__Bacteria	p__Bacteroidetes	c__Bacteroidia	o__Bacteroidales	f__Bacteroidaceae	g__Bacteroides	s__Bacteroides_massiliensis	0.00011	0	0	6.20609	1.04481	0	0	0	0.74357	0	0	0	0.2251	0	0	0	0	0	3.1198	0.07434	0	0	0	1.7863	0	0	0	0	0.37943	0	0.9801	0	0.00118	3.17639	0.31151	1.35921	0	0	0.00063	0	0.00058	11.7795	0.00127
k__Bacteria	p__Bacteroidetes	c__Bacteroidia	o__Bacteroidales	f__Bacteroidaceae	g__Bacteroides	s__Bacteroides_nordii	0.03024	0.02647	0	0.01483	0.08151	0	0.08601	0.00376	0	0	0	0.05114	0	0	0.02615	0.02361	0	0	0	0.04121	0.05188	0	0	0.00205	0.00562	0.24743	0.28523	0.00056	0.18275	1.03477	0.07917	0.00014	0.0348	0.00988	0.01414	0	0	0	0.00208	0	0	0.05266	0
k__Bacteria	p__Bacteroidetes	c__Bacteroidia	o__Bacteroidales	f__Bacteroidaceae	g__Bacteroides	s__Bacteroides_oleiciplenus	0.0021	0.0024	0.15432	0.00415	0	0	0	0	0	0	0	0.00398	0	0	0	0.00325	0	0	0	0	0	0	0	0	0.00022	0.00017	0.00076	0	0	0	0	0	0.00014	0	0	0	0	0	0	0	0	0	0
k__Bacteria	p__Bacteroidetes	c__Bacteroidia	o__Bacteroidales	f__Bacteroidaceae	g__Bacteroides	s__Bacteroides_ovatus	6.64707	0.35233	3.56385	0.59772	0.012	3.02562	0.15398	0.21257	0.12412	5.9271	0.40042	0.09389	0.00604	6.51855	0.08892	0.84449	0.45354	5.48866	0.18113	1.04012	4.89445	0.00153	20.5911	0.40881	1.9229	9.67153	0.63942	2.90952	0.00862	0	0.39538	0.6401	1.97396	0.21129	0.01377	6.38669	1.52236	0	0.36129	0.38599	0.49885	8.81047	20.3903
k__Bacteria	p__Bacteroidetes	c__Bacteroidia	o__Bacteroidales	f__Bacteroidaceae	g__Bacteroides	s__Bacteroides_plebeius	0	0	0	0	11.5129	0	0	2.7867	0.23912	0	1.90083	18.4787	0.00151	0	0	0	0	0	3.8072	0	20.2008	1.19875	0	1.19285	0	10.7528	2.73717	0	0.69853	0	0	0	0	0.14283	1.14324	0	0	0	0	0	0	12.4155	0.0249
k__Bacteria	p__Bacteroidetes	c__Bacteroidia	o__Bacteroidales	f__Bacteroidaceae	g__Bacteroides	s__Bacteroides_salyersiae	0	1.59878	0.19186	0.09208	0	0	0	0	0	0	0.10463	1.02963	0.01596	0	0.07847	1.26295	0.10544	0	0	0	0	0	0	0	0.15451	0	0	0	0.00463	0	0.50448	0	0	0.30763	0.01265	0	1.2963	0	0.00956	2.6014	0.09131	0	0
k__Bacteria	p__Bacteroidetes	c__Bacteroidia	o__Bacteroidales	f__Bacteroidaceae	g__Bacteroides	s__Bacteroides_sp_1_1_6	0	0	0	0	0	0	0	0	0	0	0	0	0	0	0	0	0	0	0	0	0	0	0	0	0	0	0	0	0	0	0	0	0	0.07592	0	0	0	0	0	0	0	0	0
k__Bacteria	p__Bacteroidetes	c__Bacteroidia	o__Bacteroidales	f__Bacteroidaceae	g__Bacteroides	s__Bacteroides_sp_2_1_22	0	0	0	0	0.30496	0	0	0	0	0	0	0	0	0	0	0	0	0	0	0	9.97749	0	0	0	0	0	0	0	0	0	0	0	0	0	0	0	0	0	0	0	0	1.1694	0
k__Bacteria	p__Bacteroidetes	c__Bacteroidia	o__Bacteroidales	f__Bacteroidaceae	g__Bacteroides	s__Bacteroides_sp_3_1_19	0	0	0	0	0	0	0	0	0	0	0	0	0	0	0	0	0	0	0.15971	0	0	0	0	0	0	0	0	0	0.32066	0	0	0	0	0	0	0	0	0	0	1.83297	0	0	0
k__Bacteria	p__Bacteroidetes	c__Bacteroidia	o__Bacteroidales	f__Bacteroidaceae	g__Bacteroides	s__Bacteroides_sp_4_3_47FAA	0	0	0	0	0	0	0	0	1.14931	0	0	0	0	0	0	0	0	0	0	0	0	0	0	0	0	0	0	0	0	0	0	0	0	0	0	0	0	0	0	0	0	0	0
k__Bacteria	p__Bacteroidetes	c__Bacteroidia	o__Bacteroidales	f__Bacteroidaceae	g__Bacteroides	s__Bacteroides_sp_HPS0048	0	0	0	0	0	0	0	0	0	0.69004	0	0	0	0	0	0	0	0	0	0	0	0	0	0	0	0	0	0	0	0	0	0	0	0	0	0	0	0	0	0	0	0	0
k__Bacteria	p__Bacteroidetes	c__Bacteroidia	o__Bacteroidales	f__Bacteroidaceae	g__Bacteroides	s__Bacteroides_stercoris	0.002	3.57493	0.00038	2.2821	0.74245	24.2521	0.0011	1.12836	0.04766	0	0.36612	5.38594	0.02436	0.0001	3.23889	10.5045	0.00149	0	0.68782	24.8192	4.48356	1.2197	0	1.26628	1.39169	0	3.92989	19.9049	0.51136	0.01539	12.4104	23.8288	3.58305	0.93601	0.2554	35.598	0.004	0.00069	0.42635	3.13177	61.3541	13.6281	0.00466
k__Bacteria	p__Bacteroidetes	c__Bacteroidia	o__Bacteroidales	f__Bacteroidaceae	g__Bacteroides	s__Bacteroides_thetaiotaomicron	0.24013	1.13437	0.10665	0.00796	0.16335	0	0.58446	0.07951	0.09223	2.89209	0.06885	1.86219	0.06161	2.47467	0.069	0.29294	0.13187	0.83891	0.28807	0.19485	2.00009	0	0.93884	0.01572	2.34706	0.62359	0.2999	2.4873	0.00552	8.74768	0.87481	1.78584	0.30434	0.01021	0	0.73754	0.74185	0	0.26038	0.81951	0.45543	2.07087	0
k__Bacteria	p__Bacteroidetes	c__Bacteroidia	o__Bacteroidales	f__Bacteroidaceae	g__Bacteroides	s__Bacteroides_uniformis	0.43243	11.8454	5.84817	0.00846	1.77689	17.7675	1.76122	0.23023	0.13341	4.39193	0.01886	4.75256	0.04066	3.2599	0.04969	15.474	0.54076	7.39532	0.0299	2.27413	1.37562	8.50377	0.00031	0.61808	13.4876	20.9861	3.73796	2.85071	0.24325	38.8127	17.0483	0.65552	0.3497	2.83155	0.01938	19.3572	1.60116	0.00047	1.31398	8.00095	0.99329	1.18897	0.00858
k__Bacteria	p__Bacteroidetes	c__Bacteroidia	o__Bacteroidales	f__Bacteroidaceae	g__Bacteroides	s__Bacteroides_vulgatus	0.00034	9.51148	2.95367	0.20779	1.10774	2.59429	16.0033	0.60058	0.37368	12.5346	0.08804	0.88099	1.07134	0	0.25464	0.64822	0.22005	2.44245	0.64581	1.48964	5.42411	0.61973	0	5.71082	1.69512	0.03338	1.70197	19.4987	1.7042	0.02256	1.44112	12.4305	3.441	1.12788	0.12849	1.31695	0.25591	8e-05	0.26199	21.6021	22.2239	1.51103	0.00689
k__Bacteria	p__Bacteroidetes	c__Bacteroidia	o__Bacteroidales	f__Bacteroidaceae	g__Bacteroides	s__Bacteroides_xylanisolvens	0.01555	0.02749	0.00189	0.00923	1.57559	1.08699	0	0.04837	0.04302	2.72418	0.01071	0.01138	0.00551	0.01503	0.0635	0.05114	0.01985	0.31409	0.04987	0.01919	0.0181	0.59932	0.00453	0.01692	0.01166	0.45335	0	0	0.00428	0	0.0597	0.01494	0.52448	0.02515	0.00933	0.13508	0.49241	0	0.13655	0.17492	0.03856	0.12135	0.00078
k__Bacteria	p__Bacteroidetes	c__Bacteroidia	o__Bacteroidales	f__Bacteroidales_noname	g__Bacteroidales_noname	s__Bacteroidales_bacterium_ph8	0	0.06388	0	0.98895	1.67488	0	0.13404	0.05896	0.10195	0	0	0	0.00099	0	0.47333	0.49185	0	0.15388	0	0	0	0	0.01107	0.04192	0.26018	0	0	0	0.06857	0	0.94626	0	2.82272	0.2062	0.02369	0	0.28793	0	0.23039	0	0	0	0
k__Bacteria	p__Bacteroidetes	c__Bacteroidia	o__Bacteroidales	f__Porphyromonadaceae	g__Barnesiella	s__Barnesiella_intestinihominis	0	0.83554	3.93737	3.07906	0	0	0	0.54299	0.01765	0	0	0.95478	0.10696	0	0	0	0.69211	0.62214	0.35713	0	1.15112	2.81271	0	0.42374	1.16293	0	0	0	2.76831	0	0	0	5.82121	0.41704	0.25502	0	0	0	0	0.58146	0	1.28776	0
k__Bacteria	p__Bacteroidetes	c__Bacteroidia	o__Bacteroidales	f__Porphyromonadaceae	g__Butyricimonas	s__Butyricimonas_synergistica	0.10837	0.00145	0.00421	0.02623	0.0075	0	0	0.00134	0.00114	0.0031	0	0.02942	0	0	0.00044	0.00402	0	0	0	0.00418	0.00018	7e-05	0	0	0.02145	0	0.9078	0	0.01941	0	0.00343	0	0.05056	0.04139	0.00143	0	0.04617	0	0.27121	0.04672	0	0.19988	0
k__Bacteria	p__Bacteroidetes	c__Bacteroidia	o__Bacteroidales	f__Porphyromonadaceae	g__Coprobacter	s__Coprobacter_fastidiosus	0	0.02087	0	0.01089	0	0	0	0.00287	0	0	0	0.09134	0	0.00052	0	0	0	0	0.02202	0	0	0	0	0	0.12307	0	0.10766	0	0.01006	0	0.09728	0	0	0	0	0	0	0	0	0	0	0	0
k__Bacteria	p__Bacteroidetes	c__Bacteroidia	o__Bacteroidales	f__Porphyromonadaceae	g__Dysgonomonas	s__Dysgonomonas_unclassified	0	0	0	0	0	0	0	0	0	0	0	0	0	0	0	0	0	0	0	0	0	0	0	0	0	0	0	0	0	0	0	0	0	0	0	0	0	0	0	0	0	0	0
k__Bacteria	p__Bacteroidetes	c__Bacteroidia	o__Bacteroidales	f__Porphyromonadaceae	g__Odoribacter	s__Odoribacter_splanchnicus	0.50212	1.15628	0	1.07358	0	0	0	0.76619	0.52674	0	0.34829	1.46554	0.05384	1.63692	0.35761	0.59956	0.4149	0.34081	0.22983	0	1.26287	1.18383	0	0.31245	1.08355	0	2.67603	0	0.9098	0	0.87909	0	0.67241	0.61705	0.42576	0.65001	0	0	0.83834	0.56373	0	0	0
k__Bacteria	p__Bacteroidetes	c__Bacteroidia	o__Bacteroidales	f__Porphyromonadaceae	g__Odoribacter	s__Odoribacter_unclassified	0	0	0.00409	0	0.00388	0	0	0	0	0	0	0	0	0	0	0	0	0	0	0	0	0	0	0	0	0	0	0	0	0	0	0	0	0	0	0	0	0	0	0	0	0	0
k__Bacteria	p__Bacteroidetes	c__Bacteroidia	o__Bacteroidales	f__Porphyromonadaceae	g__Parabacteroides	s__Parabacteroides_distasonis	0	0.12788	1.51359	2.24056	0.23059	0.0488	1.50863	0.01511	0.0075	7.08919	0.04237	0.00755	0.47971	14.337	0.02231	2.37678	0.05583	0.00045	0.51026	0.17351	3.20229	0.05041	5.40171	0.73795	0.13463	0.17559	1.24029	0.00356	0	2.28106	0.17104	1.86225	4.39552	0.80253	0.50354	1.34758	1.96112	0	0.0063	0.00135	0.70337	1.94179	7.53604
k__Bacteria	p__Bacteroidetes	c__Bacteroidia	o__Bacteroidales	f__Porphyromonadaceae	g__Parabacteroides	s__Parabacteroides_goldsteinii	0.42331	0.30788	0	0.41202	0.00032	0	0.21403	0.07652	0	0	0	0.10094	0.00905	0.14974	1.08243	0.26243	0	0.00809	0	0.40633	0	0	0	0	0.68118	0	0.00348	0	0.77516	0	1.78678	0.16421	0.71945	0.17026	0.0292	0	3.37034	0	0	0	0	0.05513	0
k__Bacteria	p__Bacteroidetes	c__Bacteroidia	o__Bacteroidales	f__Porphyromonadaceae	g__Parabacteroides	s__Parabacteroides_johnsonii	0	0	0	0	0	0	0	0	0	1.44447	0	0	0.01172	0.73669	0	0.02167	0	0	8e-05	4.65285	0	0	0	0.02339	0.03156	0	0	0	0.00328	0.02092	0.68441	0	0	0	0.00026	0	0.0151	0	0.00072	0.83853	0	0	0
k__Bacteria	p__Bacteroidetes	c__Bacteroidia	o__Bacteroidales	f__Porphyromonadaceae	g__Parabacteroides	s__Parabacteroides_merdae	0	0	4.95672	0.3249	2.2868	3.63166	0	0.19397	0.29123	0	1.90087	3.51509	0.28448	0	0.82521	4.55777	0.89232	3.20052	0.28773	0.00024	3.0444	1.98037	9.67602	1.05228	2.37859	1.99431	4.79886	0	3.26238	0.00357	0.70529	5.124	7.49281	0.22221	0.18624	0	0.28014	0	0.99083	2.3824	0	1.00571	0
k__Bacteria	p__Bacteroidetes	c__Bacteroidia	o__Bacteroidales	f__Porphyromonadaceae	g__Parabacteroides	s__Parabacteroides_unclassified	1.69245	0.87036	0	1.57126	0	0	2.49818	0.4361	0.0149	1.16021	0	0	0	0.75672	0	0	0	1.58139	0.05783	0	0	0	0	0	0	0	0	0.01128	0	4.84922	0.53755	0	11.7005	0.63052	0	0.01986	8.93384	0	0.30323	0	0.49184	0.84332	0.04156
k__Bacteria	p__Bacteroidetes	c__Bacteroidia	o__Bacteroidales	f__Porphyromonadaceae	g__Porphyromonas	s__Porphyromonas_asaccharolytica	0	0	0	0	0	0	0	0	0	0	0	0	0	0.00237	0	0	0	0	0	0	0	0	0	0	0.01682	0	0	0	0	0	0	0	0.00543	0	0	0	0.0023	0	0	0	0	0	0
k__Bacteria	p__Bacteroidetes	c__Bacteroidia	o__Bacteroidales	f__Porphyromonadaceae	g__Porphyromonas	s__Porphyromonas_bennonis	0	0	0	0	0	0	0	0	0	0	0	0	0	0	0	0	0	0	0	0	0	0	0	0	0.00607	0	0	0	0	0	0	0	0.00099	0	0	0	0.00838	0	0	0	0	0	0
k__Bacteria	p__Bacteroidetes	c__Bacteroidia	o__Bacteroidales	f__Porphyromonadaceae	g__Porphyromonas	s__Porphyromonas_somerae	0	0	0	0	0	0	0	0	0	0	0	0	0	0	0	0	0	0	0	0	0	0	0	0	0	0	0	0	0	0	0	0	0.00679	0	0	0	0	0	0	0	0	0	0
k__Bacteria	p__Bacteroidetes	c__Bacteroidia	o__Bacteroidales	f__Porphyromonadaceae	g__Porphyromonas	s__Porphyromonas_uenonis	0	0	0	0	0	0	0	0	0	0	0	0	0	0	0	0	0	0	0	0	0	0	0	0	0.00838	0	0	0	0	0	0	0	0.00554	0	0	0	0.00213	0	0	0	0	0	0
k__Bacteria	p__Bacteroidetes	c__Bacteroidia	o__Bacteroidales	f__Prevotellaceae	g__Alloprevotella	s__Alloprevotella_unclassified	0	0	0	0	0	0	0	0	0	0	0.0011	0	0	0	0	0	0	0	0	0	0	0	0	0	0	0	0	0	0	0	0	0	0	0	0	0.0015	0	0	0	0	0	0	0
k__Bacteria	p__Bacteroidetes	c__Bacteroidia	o__Bacteroidales	f__Prevotellaceae	g__Paraprevotella	s__Paraprevotella_clara	0	0.29684	0	0.40718	0	0	0	0.78865	0	0	0.02742	0.3088	0.03691	0	0	0	0	0	0.68456	0	0	0	0	0.08035	0.4761	0	0	0	0.02801	0	0	0	0.00851	0	0.03073	0	0	0	0	0	0	0	0
k__Bacteria	p__Bacteroidetes	c__Bacteroidia	o__Bacteroidales	f__Prevotellaceae	g__Paraprevotella	s__Paraprevotella_unclassified	0	0.64943	0	0.29295	0	0	0	0.63184	0	0	0.05891	0.44626	0.06734	0	0	0	0	0	0.49589	0	0	0	0	0.19296	0.35049	0	0	0	0.05542	0	0	0	0.00807	0	0.01314	0	0	0	0	0	0	0	0
k__Bacteria	p__Bacteroidetes	c__Bacteroidia	o__Bacteroidales	f__Prevotellaceae	g__Paraprevotella	s__Paraprevotella_xylaniphila	0	0.01462	0	0.09795	0	0	0	0.12419	0	0	0.00352	0.02446	0.00424	0	0	0	0	0	0.03743	0	0	0	0	0.00174	0.11078	0	0	0	0.00115	0	0	0	0.00067	0	0.00224	0	0	0	0	0	0	0	0
k__Bacteria	p__Bacteroidetes	c__Bacteroidia	o__Bacteroidales	f__Prevotellaceae	g__Prevotella	s__Prevotella_bivia	0	0	0	0	0	0	0	0	0.00117	0	0.00043	0	0	0	0	0	0.00421	0	0	0	0	0	0	0	0	0	0	0.00141	0	0	0	0	0	0	0	0.00184	0	0	0	0	0	0	0
k__Bacteria	p__Bacteroidetes	c__Bacteroidia	o__Bacteroidales	f__Prevotellaceae	g__Prevotella	s__Prevotella_buccae	0	0	0	0	0	0	0	0	0	0	0	0	0.00022	0	0	0	0	0	0	0	0	0	0	0	0	0	0	0	0	0	0	0	0	0	0	0	0	0	0	0	0	0	0
k__Bacteria	p__Bacteroidetes	c__Bacteroidia	o__Bacteroidales	f__Prevotellaceae	g__Prevotella	s__Prevotella_buccalis	0	0	0	0	0	0	0	0	0	0	0	0	0	0	0	0	0	0	0	0	0	0	0	0	0	0	0	0	0	0	0	0	0	0	0	0	0.01525	0.00054	0	0	0	0	0
k__Bacteria	p__Bacteroidetes	c__Bacteroidia	o__Bacteroidales	f__Prevotellaceae	g__Prevotella	s__Prevotella_copri	0	0	0	0.57968	0	0	0.00297	41.1208	31.486	0.01197	33.0016	0.00071	80.251	0.01423	46.5276	0.00408	65.1518	0.00451	44.7202	0.00716	0.00387	9.0826	0	32.9573	0.00043	0	0	0	0	0	0.00613	0	0.00802	12.484	56.1326	0.00689	0.0853	0.00359	20.5937	0.0031	0.00547	0	0
k__Bacteria	p__Bacteroidetes	c__Bacteroidia	o__Bacteroidales	f__Prevotellaceae	g__Prevotella	s__Prevotella_denticola	0	0	0	0	0	0	0	0	0	0	0	0	0	0	0	0	0	0	0	0	0	0	0	0	0	0	0	0	0	0	0	0	0	0	0	0	0	0	0	0	0	0	0
k__Bacteria	p__Bacteroidetes	c__Bacteroidia	o__Bacteroidales	f__Prevotellaceae	g__Prevotella	s__Prevotella_disiens	0	0	0	0	0	0	0	0	0	0	0.00071	0	0	0.01556	0	0	0	0	0	0	0	0	0.00074	0	0	0	0	0.00015	0.00216	0	0	0	0	0	0	0.00028	0	0	0	0	0	0	0
k__Bacteria	p__Bacteroidetes	c__Bacteroidia	o__Bacteroidales	f__Prevotellaceae	g__Prevotella	s__Prevotella_stercorea	0	0	0	0	19.616	0	0	0	3.65673	0	0	0	0	0	6.04062	0	0	0	0	0	0	0	0	0	0	0	0	0	0	0	0	0	0	0.02152	0	0	0	0	3.75825	0	0	0	0.00611
k__Bacteria	p__Bacteroidetes	c__Bacteroidia	o__Bacteroidales	f__Prevotellaceae	g__Prevotella	s__Prevotella_timonensis	0	0	0	0	0	0	0	0	0	0	0	0	0	0	0	0	0	0	0	0	0	0	0	0.00234	0.01766	0	0	0	0	0	0	0	0.01928	0	0	0	0	0.01259	0	0	0	0	0
k__Bacteria	p__Bacteroidetes	c__Bacteroidia	o__Bacteroidales	f__Rikenellaceae	g__Alistipes	s__Alistipes_finegoldii	1.7194	1.0867	0.00016	0.49013	0.79133	0	0.57301	0.38164	0.05159	0	0.04675	0.14426	0.05056	0	0.17233	1.19658	0.31903	0	0.00202	0	1.0518	0.1976	0.56134	0.19419	0.26416	0	2.50547	0	0.89571	0	0.62929	0	0	0	0.01058	0	0	0	0.02534	0.05868	0	0	0
k__Bacteria	p__Bacteroidetes	c__Bacteroidia	o__Bacteroidales	f__Rikenellaceae	g__Alistipes	s__Alistipes_indistinctus	0.19618	0.15913	0	2.07421	0.1937	0	0.06688	0.07304	0.12919	0.08508	0	0.04151	0.00509	0	1.87786	0.19409	0	0	0.00334	0.40336	0	0.45036	0	0.261	0.00753	0	0.76491	0	0.1493	0	0.29232	0	0.25091	0.01066	0	0	0.01358	0	0.00498	0	0	0	0
k__Bacteria	p__Bacteroidetes	c__Bacteroidia	o__Bacteroidales	f__Rikenellaceae	g__Alistipes	s__Alistipes_onderdonkii	0.05248	1.59786	0	5.25143	0.00048	0	0	0.63932	0.01917	0	0.24449	0.31924	0.10004	0	0.38652	5.16506	0.08406	5.95551	0.41026	2.98099	1.35421	1.64729	0.45839	0.11843	2.10113	2.35453	0.62378	0	0.60059	0	0.79626	0	2.48391	0.00084	0.90734	0	2.04718	0	0.00076	3.8219	0	1.4646	0.00037
k__Bacteria	p__Bacteroidetes	c__Bacteroidia	o__Bacteroidales	f__Rikenellaceae	g__Alistipes	s__Alistipes_putredinis	7.72652	3.12698	17.0934	8.43961	8.58707	0	11.1908	2.70797	1.64768	21.0772	0.82554	5.57608	0.39844	8.83567	1.8325	6.63546	2.75601	5.07278	1.06953	24.3471	6.33548	3.97825	0	2.08103	5.05779	0	6.09471	0	1.91518	0	9.67893	0	6.68201	4.1349	2.29099	8.58854	13.9939	0	0.05411	5.64546	0	0	0
k__Bacteria	p__Bacteroidetes	c__Bacteroidia	o__Bacteroidales	f__Rikenellaceae	g__Alistipes	s__Alistipes_senegalensis	0	0.67542	0.62586	0.1614	0.19323	0	0	0.04303	0.03538	0	0.00404	0.06695	0.00088	0	0.01079	0.04382	0	0	8e-05	0.03761	0.01102	0	0.00325	0.01251	0.02516	0	0.35143	0	0.05908	0	0.07039	0	0.00353	0.00536	0.00297	0	0.05127	0	0.02722	0	0	0	0
k__Bacteria	p__Bacteroidetes	c__Bacteroidia	o__Bacteroidales	f__Rikenellaceae	g__Alistipes	s__Alistipes_shahii	2.2225	2.35027	0	0.78273	2.156	0	0	0.75102	0.29189	2.37632	0.52333	1.91656	0.00863	0	0.00104	1.27249	0.22252	0	0.09678	3.87991	0.71819	1.70389	1.24286	0.17053	0.27687	0	1.89545	0.00194	2.02457	0.08271	2.35136	0	2.58244	1.08597	0.13057	0	0.00017	0	0.4823	0.59436	0	0	0
k__Bacteria	p__Bacteroidetes	c__Bacteroidia	o__Bacteroidales	f__Rikenellaceae	g__Alistipes	s__Alistipes_sp_AP11	0	0	0	0.41386	0.7162	0	0	0	0.05508	0	0	0.36137	0	0	0	1.27506	0	0	0	0	0.21999	0	0	0.11455	0.2036	0	2.19654	0	0	0	1.49171	0	0	0.18449	0	0	0.39561	0	0.30818	0	0	0	0
k__Bacteria	p__Bacteroidetes	c__Bacteroidia	o__Bacteroidales	f__Rikenellaceae	g__Alistipes	s__Alistipes_sp_HGB5	0	0	0	0	0	0	0	0	0	0	0	0	0	0	0	0	0	0	0	0	0	0	0	0	0	0	0	0	0	0	0	0	4.4692	0	0	0	0	0	0	0	0	0	0
k__Bacteria	p__Bacteroidetes	c__Bacteroidia	o__Bacteroidales	f__Rikenellaceae	g__Alistipes	s__Alistipes_unclassified	0	0	0	0	0	0	0	0	0	0	0	0	0	0	0	0	0	0	0	0	0	0	0	0	0	0.01535	0	0.00051	0	0.52629	0	0	0	0	0	0	0	0	0	0	0	0	0.00132
k__Bacteria	p__Bacteroidetes	c__Flavobacteriia	o__Flavobacteriales	f__Flavobacteriaceae	g__Riemerella	s__Riemerella_unclassified	0	0	0	0	0	0	0	0	0	0	0	0	0	0	0	0	0	0	0	0	0	0	0	0	0	0	0	0	0	0	0	0	0	0	0	0	0	0.00199	0	0	0	0	0
k__Bacteria	p__Bacteroidetes	c__Sphingobacteriia	o__Sphingobacteriales	f__Sphingobacteriaceae	g__Sphingobacterium	s__Sphingobacterium_unclassified	0	0	0	0	0	0	0	0	0	0	0	0	0	0	0	0	0	0	0	0	0	0	0	0	0	0	0	0	0	0	0	0	0	0	0	0	0	0.00609	0	0	0	0	0
k__Bacteria	p__Candidatus_Saccharibacteria	c__Candidatus_Saccharibacteria_noname	o__Candidatus_Saccharibacteria_noname	f__Candidatus_Saccharibacteria_noname	g__Candidatus_Saccharibacteria_noname	s__candidate_division_TM7_single_cell_isolate_TM7b	0	0	0	0	0	0	0	0	0	0	0	0	0	0	0	0	0	0	0.01209	0	0.00225	0	0	0	0	0	0	0.00779	0.00155	0	0	0.01749	0.00717	0	0	0	0	0	0	0.00267	0	0	0.00036
k__Bacteria	p__Candidatus_Saccharibacteria	c__Candidatus_Saccharibacteria_noname	o__Candidatus_Saccharibacteria_noname	f__Candidatus_Saccharibacteria_noname	g__Candidatus_Saccharibacteria_noname	s__candidate_division_TM7_single_cell_isolate_TM7c	0	0	0	0	0	0.00428	0	0	0	0.00938	0.00073	0	0	0	0	0.00519	0	0	0.01946	0.00373	0.00581	0	0.00617	0	0	0	0	0.00988	0.0103	0.00202	0	0.024	0.00602	0	0.00248	0.00183	0	0	0	0.00623	0	0	0.00525
k__Bacteria	p__Deinococcus_Thermus	c__Deinococci	o__Deinococcales	f__Deinococcaceae	g__Deinococcus	s__Deinococcus_unclassified	0	0	0	0	0	0	0	0	0	0	0	0	0	0	0	0	0	0	0	0	0	0.0015	0	0	0	0	0	0	0	0	0	0	0	0	0	0	0	0	0	0	0	0	0
k__Bacteria	p__Firmicutes	c__Bacilli	o__Bacillales	f__Bacillales_noname	g__Gemella	s__Gemella_haemolysans	0.00097	0	0.0009	0	0	0	0	0	0	0.00078	0	0.00119	0.00237	0	0	0	0	0	0	0	0	0	0	0.00188	0	0	0	0	0.00013	0	0	0.00518	0	0	0	0	0	0	0	0.0091	0	0	0
k__Bacteria	p__Firmicutes	c__Bacilli	o__Bacillales	f__Bacillales_noname	g__Gemella	s__Gemella_morbillorum	0	0	0	0	0	0	0	0	0	0	0	0	0	0	0	0	0	0	0	0	0	0	0	0	0	0	0	0	0	0	0	0	0	0	0	0	0	0	0	0	0	0	0
k__Bacteria	p__Firmicutes	c__Bacilli	o__Bacillales	f__Bacillales_noname	g__Gemella	s__Gemella_sanguinis	0	0	0.00622	0	0	0	0	0	0	0	0.0048	0.00166	0.00612	0	0	0.00138	0.00114	0	0.00372	0	0	0	0.00782	0.01037	0	0	0	0.00261	0	0.00115	0	0.00111	0.00141	0	0	0	0	0	0	0.00347	0	0	0
k__Bacteria	p__Firmicutes	c__Bacilli	o__Bacillales	f__Bacillales_noname	g__Gemella	s__Gemella_unclassified	0.00016	0.00247	0.00025	0	0	0.00109	0.0002	0.00266	0	0.00547	0	0.0014	0.0033	0	0	0.00202	0.00236	0.00092	0	0	0	0	0	0	0	0	0	0	0.00212	0	0	0.00368	0	0	0.00146	0.00138	0.00019	0	0	0	0.00059	0	0
k__Bacteria	p__Firmicutes	c__Bacilli	o__Bacillales	f__Staphylococcaceae	g__Staphylococcus	s__Staphylococcus_aureus	0	0	0	0	0	0	0	0.00468	0	0	0	0	0	0	0	0	0	0	0	0	0	0	0	0	0	0	0	0	0	0	0	0	0	0	0	0	0	0	0	0	0	0	0
k__Bacteria	p__Firmicutes	c__Bacilli	o__Bacillales	f__Staphylococcaceae	g__Staphylococcus	s__Staphylococcus_warneri	0	0	0	0	0	0	0	0	0	0	0	0	0	0	0	0	0	0	0	0	0	0	0	0	0	0	0	0	0	0	0	0	0	0	0	0	0	0	0	0	0	0	0
k__Bacteria	p__Firmicutes	c__Bacilli	o__Lactobacillales	f__Aerococcaceae	g__Abiotrophia	s__Abiotrophia_defectiva	0	0	0	0	0	0	0	0.00035	0	0	0	0	0	0	0	0	0	0.00037	0	0	0.00069	0	0	0	0	0	0	0	0	0	0	0	0	0	0	0	0	0	0	0.00064	0	0	0
k__Bacteria	p__Firmicutes	c__Bacilli	o__Lactobacillales	f__Aerococcaceae	g__Facklamia	s__Facklamia_hominis	0	0	0	0	0	0	0	0	0	0	0	0	0	0	0	0	0	0	0	0	0	0	0	0	0	0	0	0	0	0	0	0	0	0	0	0	0	0.00187	0	0	0	0	0
k__Bacteria	p__Firmicutes	c__Bacilli	o__Lactobacillales	f__Carnobacteriaceae	g__Granulicatella	s__Granulicatella_adiacens	0	0	0.00328	0	0	0	0	0.0006	0	0.00508	0.00062	0	0.00793	0	0	0.00038	0.00228	0	0	0	0	0	0	0.00361	0	0	0	0	0.00584	0	0	0.00484	0	0	0	0	0	0	0.00265	0	0	0	0
k__Bacteria	p__Firmicutes	c__Bacilli	o__Lactobacillales	f__Carnobacteriaceae	g__Granulicatella	s__Granulicatella_elegans	0	0	0	0	0	0	0	0	0	0	0	0	0	0	0	0	0	0	0	0	0	0	0	0	0	0	0	0	0.00267	0	0	0.00055	0	0	0	0.00193	0	0	0	0	0	0	0
k__Bacteria	p__Firmicutes	c__Bacilli	o__Lactobacillales	f__Carnobacteriaceae	g__Granulicatella	s__Granulicatella_unclassified	0.00099	0	0.011	0.00104	0	0.0059	0.00054	8e-05	0.00283	0.01019	0.00149	0.00054	0.0096	0	0	0.00502	0.02061	0.00128	0.00342	0	0	0	0.0047	0.01106	0	0.00117	0	0.00422	0.01081	0.00094	0	0.0132	0	0	0	0.00455	0.00085	0	0.00749	0.00068	0.00268	0.00766	0.0005
k__Bacteria	p__Firmicutes	c__Bacilli	o__Lactobacillales	f__Enterococcaceae	g__Enterococcus	s__Enterococcus_asini	0	0	0	0	0	0	0	0	0	0	0	0	0	0	0	0	0	0	0	0	0	0	0.00294	0	0	0	0	0	0	0	0	0	0	0	0	0	0	0	0	0	0	0	0
k__Bacteria	p__Firmicutes	c__Bacilli	o__Lactobacillales	f__Enterococcaceae	g__Enterococcus	s__Enterococcus_casseliflavus	0	0	0	0	0	0	0	0	0	0	0.00697	0	0	0	0	0	0	0	0	0	0	0	0	0	0	0	0	0	0	0	0	0	0	0.00288	0.00134	0	0	0	0	0	0	0	0
k__Bacteria	p__Firmicutes	c__Bacilli	o__Lactobacillales	f__Enterococcaceae	g__Enterococcus	s__Enterococcus_cecorum	0	0	0	0	0	0	0	0	0	0	0	0	0	0	0	0	0	0	0	0	0	0	0	0	0	0	0	0	0	0	0	0	0	0	0	0	0	0	0	0	0	0	0
k__Bacteria	p__Firmicutes	c__Bacilli	o__Lactobacillales	f__Enterococcaceae	g__Enterococcus	s__Enterococcus_faecalis	0	0	0	0	0	0	0	0.0046	0	0	0	0	0	0	0	0	0	0	0	0	0	0	0	0	0	0	0	0	0	0	0	0.00901	0	0	0	0	0	0	0	0	0	0	0
k__Bacteria	p__Firmicutes	c__Bacilli	o__Lactobacillales	f__Enterococcaceae	g__Enterococcus	s__Enterococcus_faecium	0	0	0	0	0	0	0	0.00192	0	0	0	0	0	0	0	0	0	0	0	0	0	0	0	0	0	0	0	0	0	0	0	0	0	0.0084	0	0	0	0	0	0	0	0	0
k__Bacteria	p__Firmicutes	c__Bacilli	o__Lactobacillales	f__Enterococcaceae	g__Enterococcus	s__Enterococcus_gallinarum	0	0	0	0	0	0	0	0	0	0	0	0	0	0	0	0	0	0	0	0	0	0	0	0	0	0	0	0	0	0	0	0	0	0	0	0	0	0	0	0	0	0	0
k__Bacteria	p__Firmicutes	c__Bacilli	o__Lactobacillales	f__Enterococcaceae	g__Enterococcus	s__Enterococcus_hirae	0	0	0	0	0	0	0	0	0	0	0	0	0.06298	0	0	0	0	0	0	0	0	0	0	0	0	0	0	0	0	0	0	0	0	0	0	0	0	0	0	0	0	0	0
k__Bacteria	p__Firmicutes	c__Bacilli	o__Lactobacillales	f__Enterococcaceae	g__Tetragenococcus	s__Tetragenococcus_halophilus	0	0	0	0	0	0	0	0	0	0	0	0	0	0	0	0	0	0	0	0	0	0	0	0	0	0	0	0	0	0	0	0	0	0	0	0	0	0	0	0	0	0	0
k__Bacteria	p__Firmicutes	c__Bacilli	o__Lactobacillales	f__Lactobacillaceae	g__Lactobacillus	s__Lactobacillus_acidophilus	0	0	0	0	0	0	0	0	0	0	0	0	0	0	0	0	0	0	0	0	0	0	0	0	0	0	0	0	0	0	0	0	0	0	0	0	0	0	0	0	0	0	0
k__Bacteria	p__Firmicutes	c__Bacilli	o__Lactobacillales	f__Lactobacillaceae	g__Lactobacillus	s__Lactobacillus_amylovorus	0	0	0	0	0	0	0	0	0	0.095	0	0	0	0	0	0	0	0	0	0	0	0	0	0	0	0	0	0	0	0	0	0	0.02901	0	0	0	0	0	0	0	0	0	0
k__Bacteria	p__Firmicutes	c__Bacilli	o__Lactobacillales	f__Lactobacillaceae	g__Lactobacillus	s__Lactobacillus_casei_paracasei	0	0	0	0	0	0	0	0	0	0	0	0	0	0	0	0	0	0	0	0	0	0	0	0	0	0	0	0	0	0	0	0	0	0	0	0	0	0	0.00635	0	0	0	0
k__Bacteria	p__Firmicutes	c__Bacilli	o__Lactobacillales	f__Lactobacillaceae	g__Lactobacillus	s__Lactobacillus_crispatus	0.00537	0	0	0	0	0	0	0.00117	0	0	0	0	0	0.04208	0	0	0	0	0	0	0	0	0	0	0	0	0	0.00037	0	0	0	0	0	0	0	0	0	0	0	0	0	0	0
k__Bacteria	p__Firmicutes	c__Bacilli	o__Lactobacillales	f__Lactobacillaceae	g__Lactobacillus	s__Lactobacillus_delbrueckii	0	0	0	0	0	0.02113	0	0	0	0	0	0	0	0	0	0	0	0	0	0	0	0	0	0	0	0	0.01771	0	0	0	0	0.00024	0	0	0	0.00179	0	0	0	0	0.00119	0	0
k__Bacteria	p__Firmicutes	c__Bacilli	o__Lactobacillales	f__Lactobacillaceae	g__Lactobacillus	s__Lactobacillus_fermentum	0.00075	0	0	0.00291	0	0	0	0.00497	0	0.05529	0.00297	0	0	0.00073	0	0	0	0	0	0	0	0	0	0	0	0	0.00786	0	0	0	0	0	0	0	0	0	0.19081	0	0.36251	0	0	0	0.00709
k__Bacteria	p__Firmicutes	c__Bacilli	o__Lactobacillales	f__Lactobacillaceae	g__Lactobacillus	s__Lactobacillus_fructivorans	0	0	0	0	0	0	0	0	0	0	0	0	0	0	0	0	0	0	0	0	0	0	0	0	0	0	0	0	0	0	0	0	0	0	0	0	0	0	0	0	0	0	0
k__Bacteria	p__Firmicutes	c__Bacilli	o__Lactobacillales	f__Lactobacillaceae	g__Lactobacillus	s__Lactobacillus_gasseri	0.01015	0	0	0.00061	0	0.01242	0.00378	0	0	0	0	0	0	0.00939	0	0	0	0	0	0	0	0	0	0	0	0	0.01096	0.006	0	0	0	0	0	0	0	0	0	0	0	0.00146	0	0	0
k__Bacteria	p__Firmicutes	c__Bacilli	o__Lactobacillales	f__Lactobacillaceae	g__Lactobacillus	s__Lactobacillus_helveticus	0	0	0	0	0	0	0	0	0	0	0	0	0	0	0	0	0	0	0	0	0	0	0	0	0	0	0	0	0	0	0	0	0	0	0	0	0	0	0	0	0	0	0
k__Bacteria	p__Firmicutes	c__Bacilli	o__Lactobacillales	f__Lactobacillaceae	g__Lactobacillus	s__Lactobacillus_iners	0	0	0	0	0	0	0	0	0	0	0	0	0	0	0	0	0	0	0	0	0	0	0	0	0	0	0	0	0	0	0	0	0	0	0	0	0	0.19455	0	0	0	0	0
k__Bacteria	p__Firmicutes	c__Bacilli	o__Lactobacillales	f__Lactobacillaceae	g__Lactobacillus	s__Lactobacillus_mucosae	0	0	0	0	0	0.02734	0.00011	0.11437	0	0.00033	0.03742	0	0	0	0	0	0	0	0	0	0	0.05586	0	0	0.0008	0	0.02378	0	0	0	0	0.00183	0.0004	0	0	0	0	0	0.01484	0	0	0	0
k__Bacteria	p__Firmicutes	c__Bacilli	o__Lactobacillales	f__Lactobacillaceae	g__Lactobacillus	s__Lactobacillus_oris	0.00085	0	0	0	0	0	0	0	0	0.00059	0	0	0	0.00134	0	0	0	0	0	0	0	0	0	0	0	0	0	0	0	0	0	0	0	0	0	0	0	0	0	0	0	0	0
k__Bacteria	p__Firmicutes	c__Bacilli	o__Lactobacillales	f__Lactobacillaceae	g__Lactobacillus	s__Lactobacillus_plantarum	0	0	0	0	0	0	0	0.00286	0	0	0	0	0	0	0	0	0	0	0	0	0	0	0	0	0	0	0	0	0	0	0	0	0	0	0	0	0	0	0.19577	0	0	0	0
k__Bacteria	p__Firmicutes	c__Bacilli	o__Lactobacillales	f__Lactobacillaceae	g__Lactobacillus	s__Lactobacillus_reuteri	0	0	0.00334	0	0	0	0	0	0	0	0	0	0	0	0	0	0	0	0	0	0	0	0	0	0	0	0	0	0	0	0	0	0	0	0	0	0	0	0	0	0	0	0
k__Bacteria	p__Firmicutes	c__Bacilli	o__Lactobacillales	f__Lactobacillaceae	g__Lactobacillus	s__Lactobacillus_ruminis	0	0	0	0.00893	0	0	0	0.37552	0	0	0	0	0	0	0	0	0	0	0	0	0	0	0	0	0	0	0	0	0	0	0	0	0	0	0	0	0	0	0	0	0	0	0
k__Bacteria	p__Firmicutes	c__Bacilli	o__Lactobacillales	f__Lactobacillaceae	g__Lactobacillus	s__Lactobacillus_sakei	0	0	0	0	0	0	0	0	0	0	0	0	0	0	0	0	0	0	0	0	0	0	0	0	0	0	0	0	0	0	0	0	0	0	0	0	0	0	0	0	0	0	0
k__Bacteria	p__Firmicutes	c__Bacilli	o__Lactobacillales	f__Lactobacillaceae	g__Lactobacillus	s__Lactobacillus_salivarius	0.10715	0.00748	0	0.005	0	0.01762	0.01496	0	0	0.12753	0	0	0.26873	0.03211	0	0	0	0	0	0	0	0.58543	0	0.11978	0.00048	0.01389	0	0.01194	0.01401	0	0	0	0.02313	0	0	0	0	0	0.34344	0.00028	0	0	0
k__Bacteria	p__Firmicutes	c__Bacilli	o__Lactobacillales	f__Lactobacillaceae	g__Lactobacillus	s__Lactobacillus_sanfranciscensis	0	0	0	0	0	0	0	0	0	0	0	0	0	0	0	0.02141	0	0.00963	0.05587	0	0	0.00031	0	0	0	0	0	0	0	0	0.00138	0	0	0	0	0	0	0	0	0	0	0	0
k__Bacteria	p__Firmicutes	c__Bacilli	o__Lactobacillales	f__Lactobacillaceae	g__Lactobacillus	s__Lactobacillus_vaginalis	0.00012	0	0	0	0	0	0	0	0	0	0	0	0	0.00261	0	0	0	0	0	0	0	0	0	0.00015	0	0	0	0	0	0	0	0	0	0	0	0	0	0	0	0	0	0	0
k__Bacteria	p__Firmicutes	c__Bacilli	o__Lactobacillales	f__Leuconostocaceae	g__Leuconostoc	s__Leuconostoc_citreum	0	0	0	0	0	0	0	0	0	0	0	0	0	0	0	0	0	0	0	0	0	0	0	0	0	0	0	0	0	0	0	0	0	0	0	0	0	0	0.00192	0	0	0	0
k__Bacteria	p__Firmicutes	c__Bacilli	o__Lactobacillales	f__Leuconostocaceae	g__Leuconostoc	s__Leuconostoc_lactis	0	0	0	0	0	0.01309	0	0	0	0	0	0	0	0	0	0	0	0	0	0	0	0	0	0	0	0	0	0	0	0	0	0	0	0	0	0	0	0	0	0	0	0.01307	0
k__Bacteria	p__Firmicutes	c__Bacilli	o__Lactobacillales	f__Leuconostocaceae	g__Leuconostoc	s__Leuconostoc_mesenteroides	0	0	0	0	0	0	0	0	0	0	0	0	0	0	0	0	0	0	0	0	0	0	0.10604	0	0	0	0	0	0	0	0	0	0	0	0	0	0	0	0	0	0	0	0
k__Bacteria	p__Firmicutes	c__Bacilli	o__Lactobacillales	f__Leuconostocaceae	g__Leuconostoc	s__Leuconostoc_pseudomesenteroides	0	0	0	0	0	0	0	0	0	0	0	0	0	0	0	0.0066	0	0.00158	0.00508	0	0	0	0	0	0	0	0	0	0	0	0	0	0	0	0	0	0	0	0.02684	0	0	0	0
k__Bacteria	p__Firmicutes	c__Bacilli	o__Lactobacillales	f__Leuconostocaceae	g__Leuconostoc	s__Leuconostoc_unclassified	0	0	0	0	0	0	0	0	0	0	0	0	0	0	0	0.00155	0	0	0	0	0	0	0	0	0	0	0	0	0	0	0	0	0	0	0	0	0	0	0	0	0	0.00198	0
k__Bacteria	p__Firmicutes	c__Bacilli	o__Lactobacillales	f__Leuconostocaceae	g__Weissella	s__Weissella_cibaria	0	0	0.04479	0	0	0	0	0.00414	0	0	0	0	0	0	0	0	0	0	0	0	0	0	0	0	0	0	0	0.00113	0	0	0	0	0	0	0	0	0	0	0	0	0	0.00716	0
k__Bacteria	p__Firmicutes	c__Bacilli	o__Lactobacillales	f__Leuconostocaceae	g__Weissella	s__Weissella_confusa	0.00509	0	0.00017	0.0007	0	0.00346	0	0.01179	0	0	0	0	0	0	0	0	0.00118	0.00612	0.00018	0	0	0	0	0.00378	0	0	0	0	0	0	0	0	0	0	0	0	0	0	0.068	0	0	0.00067	0.00093
k__Bacteria	p__Firmicutes	c__Bacilli	o__Lactobacillales	f__Leuconostocaceae	g__Weissella	s__Weissella_unclassified	0	0	0	0	0	0.00419	0	0.01257	0	0	0.00185	0.00712	0	0	0	0	0	0	0	0	0	0	0	0	0	0	0	0	0	0	0	0	0	0	0	0	0	0	0.05645	0	0	0	0.00234
k__Bacteria	p__Firmicutes	c__Bacilli	o__Lactobacillales	f__Streptococcaceae	g__Lactococcus	s__Lactococcus_garvieae	0.00064	0	0.00132	0	0	0	0	0	0	0	0	0	0	0	0	0	0	0	0	0	0	0	0	0	0	0	0	0	0.04966	0	0	0	0	0	0	0	0	0	0	0	0	0	0
k__Bacteria	p__Firmicutes	c__Bacilli	o__Lactobacillales	f__Streptococcaceae	g__Lactococcus	s__Lactococcus_lactis	0	0	0.00181	0	0	0.00144	0	0	0	0	0	0	0	0	0	0	0	0	0	0	0	0	0	0	0	0	0	0	0.00141	0	0	0	0	0	0	0	0	0	0	0	0	0	0
k__Bacteria	p__Firmicutes	c__Bacilli	o__Lactobacillales	f__Streptococcaceae	g__Streptococcus	s__Streptococcus_agalactiae	0	0	0	0	0	0	0	0	0	0	0	0	0	0	0	0	0	0	0	0	0	0	0	0	0	0	0	0	0	0	0	0	0	0	0	0	0	0	0	0	0	0	0
k__Bacteria	p__Firmicutes	c__Bacilli	o__Lactobacillales	f__Streptococcaceae	g__Streptococcus	s__Streptococcus_anginosus	0.00011	0	0.05762	0	0	0.0137	0	0.00669	0.00195	0.0639	0.06364	0	0.02953	0.00065	0	0.00229	0	0	0	0.0233	0	0	0	0.01299	0.00436	0.00026	0.0075	0	0.0269	0	0	0.0047	0.00864	0	0	0.00909	0	0.00788	0.25986	0.00224	0	0	0
k__Bacteria	p__Firmicutes	c__Bacilli	o__Lactobacillales	f__Streptococcaceae	g__Streptococcus	s__Streptococcus_australis	0	0	0.01157	0	0	0	0.00036	0	0	0	0.00178	0.00612	0.00204	0	0.003	0.00021	0.03223	0	0.00617	0.00848	0.00053	0.00429	0.02172	0	0	0	0.00139	0.02005	0	0	0	0.00825	0.00162	0	0	0.00199	0	0	0.00425	0	0.00277	0.00969	0
k__Bacteria	p__Firmicutes	c__Bacilli	o__Lactobacillales	f__Streptococcaceae	g__Streptococcus	s__Streptococcus_constellatus	0	0	0	0	0	0	0	0	0	0.00488	0.00082	0	0	0	0	0	0	0	0	0	0	0	0	0	0	0	0	0	0	0	0	0	0	0	0	0	0	0	0.00991	0	0	0	0
k__Bacteria	p__Firmicutes	c__Bacilli	o__Lactobacillales	f__Streptococcaceae	g__Streptococcus	s__Streptococcus_cristatus	0.00015	0	0	0	0	0	0	0	0	0.00234	0.0018	0	0.03444	0	0	0	0.00071	0	0	0	0	0	0	0	0	0	0	0	0.00117	0	0	0.00274	0	0	0	0	0	0	0.00084	0.00228	0	0	0
k__Bacteria	p__Firmicutes	c__Bacilli	o__Lactobacillales	f__Streptococcaceae	g__Streptococcus	s__Streptococcus_downei	0	0	0	0	0	0	0	0	0	0	0	0	0	0	0	0	0	0	0	0	0	0	0	0	0	0	0	0	0	0	0	0	0	0	0	0	0	0	0	0.00027	0	0	0
k__Bacteria	p__Firmicutes	c__Bacilli	o__Lactobacillales	f__Streptococcaceae	g__Streptococcus	s__Streptococcus_gallolyticus	0	0	0	0	0	0	0	0	0	0	0	0	0	0	0	0	0	0	0	0	0	0	0	0	0	0	0	0	0	0	0	0	0	0	0	0	0	0	0.00024	0	0	0	0
k__Bacteria	p__Firmicutes	c__Bacilli	o__Lactobacillales	f__Streptococcaceae	g__Streptococcus	s__Streptococcus_gordonii	0.00349	0	0.02219	0	0	0	0.00096	0.01649	0	0.00205	0.01127	0	0.01389	0.00901	0	0	0.01598	0	0	0.01452	0	0	0	0.00727	0	0	0	0.00806	0.01064	0.0005	0	0.00367	0	0	0	0.00382	0.01597	0	0.01936	0.03023	0	0	0
k__Bacteria	p__Firmicutes	c__Bacilli	o__Lactobacillales	f__Streptococcaceae	g__Streptococcus	s__Streptococcus_infantarius	0	0	0	0	0	0	0	0.00279	0	0	0	0	0	0.01656	0	0	0	0	0	0	0	0.00104	0	0	0	0	0	0	0	0	0	0	0	0	0	0	0	0	0	0	0	0	0
k__Bacteria	p__Firmicutes	c__Bacilli	o__Lactobacillales	f__Streptococcaceae	g__Streptococcus	s__Streptococcus_infantis	0	0.00577	0.00953	0	0	0.00436	0.00125	0	0	0.02671	0.00148	0.00098	0.02193	0	0	0	0.00627	0	0.00369	0	0	0	0.01451	0.01499	0.00033	0.00274	0	0.00258	0.00171	0.00152	0	0.00959	0.00572	0	0	0.00114	0	0	0.02413	0.00032	0	0.00197	0
k__Bacteria	p__Firmicutes	c__Bacilli	o__Lactobacillales	f__Streptococcaceae	g__Streptococcus	s__Streptococcus_intermedius	0	0	0	0	0	0	0	0	0	0	0	0	0	0	0	0	0	0	0	0	0	0	0	0	0	0	0	0	0	0	0	0	0	0	0	0	0	0	0	0.00015	0	0	0
k__Bacteria	p__Firmicutes	c__Bacilli	o__Lactobacillales	f__Streptococcaceae	g__Streptococcus	s__Streptococcus_lutetiensis	0	0	0	0	0	0	0	0	0	0	0	0	0	0	0	0	0	0	0	0	0	0	0	0	0	0	0	0	0	0	0	0	0	0	0	0	0	0	0	0	0	0	0
k__Bacteria	p__Firmicutes	c__Bacilli	o__Lactobacillales	f__Streptococcaceae	g__Streptococcus	s__Streptococcus_macedonicus	0	0	0	0	0	0	0	0	0	0	0	0	0	0	0	0	0	0	0	0	0	0	0	0	0	0	0	0	0	0	0	0	0	0	0	0	0	0	0.19515	0	0	0	0
k__Bacteria	p__Firmicutes	c__Bacilli	o__Lactobacillales	f__Streptococcaceae	g__Streptococcus	s__Streptococcus_mitis_oralis_pneumoniae	0.00481	0.009	0.00136	0	0.0033	0.02497	0.00617	0.00232	0.00037	0.01456	0.03153	0.00515	0.0292	0.00483	0	0.00547	0.00499	0.00049	0.00343	0.00049	0.00183	0	0.00614	0	0.0024	0.00933	0	0.00697	0.01097	0.00321	0	0.038	0	0.00503	0.0043	0.01339	0.0023	0	0.02617	0.00289	0.00266	0.0123	0.00265
k__Bacteria	p__Firmicutes	c__Bacilli	o__Lactobacillales	f__Streptococcaceae	g__Streptococcus	s__Streptococcus_mutans	0.0004	0	0	0	0	0	0	0.02621	0.0017	0	0.00248	0	0	0	0	0	0	0	0	0	0	0	0	0.00261	0	0	0	0	0	0	0	0.00603	0.00474	0	0	0	0	0	0.01074	0.00255	0	0	0
k__Bacteria	p__Firmicutes	c__Bacilli	o__Lactobacillales	f__Streptococcaceae	g__Streptococcus	s__Streptococcus_oligofermentans	0	0	0	0	0	0	0	0	0	0	0.00029	0	0.00037	0	0	0	0	0	0	0	0	0	0	0	0	0	0	0	0	0	0	0	0	0	0	0	0	0	0	0	0	0	0
k__Bacteria	p__Firmicutes	c__Bacilli	o__Lactobacillales	f__Streptococcaceae	g__Streptococcus	s__Streptococcus_parasanguinis	0.07842	0.02472	0.06465	0.00249	0.01279	0.03931	0.01801	0.07134	0.01572	0.16745	0.28074	0.00053	1.34669	0.01522	0.00593	0.02944	0.00926	0.01211	0	0	0.0035	0.00325	0.04479	0.09357	0.00793	0.03937	0.0826	0.02316	0.02456	0.00139	0.00085	0.20845	0	0	0.05084	0.01373	0.23456	0	0.63711	0.0571	0	0.01314	0.00568
k__Bacteria	p__Firmicutes	c__Bacilli	o__Lactobacillales	f__Streptococcaceae	g__Streptococcus	s__Streptococcus_pasteurianus	0	0	0	0	0	0	0	0	0	0	0	0	0	0	0	0	0	0	0	0	0	0	0	0	0	0	0	0	0	0	0	0	0	0	0	0	0	0	0	0	0	0	0
k__Bacteria	p__Firmicutes	c__Bacilli	o__Lactobacillales	f__Streptococcaceae	g__Streptococcus	s__Streptococcus_salivarius	0.20752	0.13397	0.22581	0.01213	0.03168	0.2816	0.18301	0.12771	0.01713	0.22726	1.42986	0.01229	0.32573	0.01469	0.08623	0.1249	0.05406	0.07391	0.00785	0.01916	0.04597	0.02071	0.31983	0.15806	0.03789	0.114	0.23944	0.11718	0.04671	0.00146	0	0.56764	0.2033	0	0.07742	0.03807	0.52686	0	2.219	0.05427	0.12116	0.05835	0.04022
k__Bacteria	p__Firmicutes	c__Bacilli	o__Lactobacillales	f__Streptococcaceae	g__Streptococcus	s__Streptococcus_sanguinis	0.00075	0	0	0	0	0.00755	0	0	0	0	0	0	0.00219	0.00036	0	0	0.00924	0.01001	0.00102	0.00959	0	0.00026	0	0.00985	0	0	0	0.00448	0.00556	0	0	0.0254	0.00187	0	0	0.0013	0	0	0.00506	0.00705	0	0	0
k__Bacteria	p__Firmicutes	c__Bacilli	o__Lactobacillales	f__Streptococcaceae	g__Streptococcus	s__Streptococcus_sobrinus	0	0	0	0	0	0	0	0	0	0	0	0	0	0	0	0	0	0	0	0	0	0	0	0	0	0	0	0	0	0	0	0	0	0	0	0	0	0	0	0	0	0	0
k__Bacteria	p__Firmicutes	c__Bacilli	o__Lactobacillales	f__Streptococcaceae	g__Streptococcus	s__Streptococcus_thermophilus	0	0	0	0	0.02578	0	0	0	0	0	0.00496	0	0.00039	0.00088	0.00243	0	0	0	0	0	0	0	0	0.00126	0	0	0	0.12771	0	0	0	0.91663	0	0	0	0	0	0	0.01777	0	0	0	0
k__Bacteria	p__Firmicutes	c__Bacilli	o__Lactobacillales	f__Streptococcaceae	g__Streptococcus	s__Streptococcus_tigurinus	0	0	0	0	0	0.00369	0	0	0	0.00569	0.00111	0	0.00059	0.00223	0	0	0	0	0	0	0	0	0	0.00512	0	0	0	0	0	0	0	0.00565	0	0	0	0	0	0	0	0	0	0	0
k__Bacteria	p__Firmicutes	c__Bacilli	o__Lactobacillales	f__Streptococcaceae	g__Streptococcus	s__Streptococcus_vestibularis	0.01352	0	0	0	0	0.03401	0.00664	0.00748	0	0	0.17313	0	0.15297	0	0	0	0	0	0	0	0	0	0.01261	0.55911	0.00941	0	0	0.00672	0.0079	0	0	0.01808	0	0	0	0	0	0	0.05762	0	0	0	0
k__Bacteria	p__Firmicutes	c__Clostridia	o__Clostridiales	f__Clostridiaceae	g__Clostridiaceae_noname	s__Clostridiaceae_bacterium_JC118	0	0.03523	0.04247	0.00351	0	0	0	0	0	0	0.00301	0.02278	0	0.01774	0	0.02585	0	0	0	0.00909	0.06126	0	0	0	0	0	0.00664	0	0	0	0	0	0.02132	0.00066	0	0.40737	0	0	0	0	0	0	0
k__Bacteria	p__Firmicutes	c__Clostridia	o__Clostridiales	f__Clostridiaceae	g__Clostridium	s__Clostridium_asparagiforme	0.04438	0.01202	0.02061	0.03162	0.00844	0	0.08371	0.00198	0	0.13387	0.00644	0.03414	0	0.04294	0.01354	0.15624	0	0	0	0.0495	0	0	1.90679	0.00972	0.01142	0.03862	0.1192	0.11262	0.02602	0.09502	0.0543	0.00443	0.06449	0.01399	0	0	0.03127	0	0.00103	0.00946	0.0088	0.03959	0
k__Bacteria	p__Firmicutes	c__Clostridia	o__Clostridiales	f__Clostridiaceae	g__Clostridium	s__Clostridium_bolteae	0.04823	0.02708	0.07532	0.02408	0.0102	0.15475	0.25659	0	0	0.66114	0.01583	1.3064	0.00048	0.08054	0.04134	0.06629	0.00561	0.05022	0.01417	0.02239	0.26875	0.02111	2.73514	0.03606	0.00979	0.08631	0.09419	0.16282	0.01446	0.05116	1.96356	0.39046	0.4208	0.01226	0.00136	0.6165	0.65769	0	0.01252	0.01026	0.05254	0.03843	0.24858
k__Bacteria	p__Firmicutes	c__Clostridia	o__Clostridiales	f__Clostridiaceae	g__Clostridium	s__Clostridium_butyricum	0	0	0	0	0	0	0	0	0	0	0	0	0	0	0	0	0	0	0	0	0	0	0.38773	0	0	0	0	0	0	0	0	0	0	0	0	0	0	0	0	0	0	0	0
k__Bacteria	p__Firmicutes	c__Clostridia	o__Clostridiales	f__Clostridiaceae	g__Clostridium	s__Clostridium_celatum	0	0	0	0	0	0	0	0	0	0	0	0	0	0	0	0	0	0	0.00265	0	0	0	0	0	0	0.00269	0	0	0	0	0	0.0859	0	0	0	0	0	0	0	0	0	0	0
k__Bacteria	p__Firmicutes	c__Clostridia	o__Clostridiales	f__Clostridiaceae	g__Clostridium	s__Clostridium_citroniae	0.03889	0.02844	0.01378	0.03282	0.00641	0.05739	0.13122	0	0.00071	0.07087	0.00474	0.05675	0	0.07848	0.01321	0.131	0	0.00522	0.00168	0.01772	0.09514	0.03778	0.00062	0.00515	0.01049	0.01328	0.05188	0.15177	0.43951	0.03047	0.03202	0.00264	0.11535	0.00851	0	0.05428	0.1229	0	0.00791	0.02017	0	0.03218	0
k__Bacteria	p__Firmicutes	c__Clostridia	o__Clostridiales	f__Clostridiaceae	g__Clostridium	s__Clostridium_clostridioforme	0.00216	0	0	0	0	0	0.0202	0	0	0.06367	0	0	0	0	0.0053	0.33566	0	0	0	0	0	0.06329	0	0	0	0	0	0	0	0.02894	0.01174	0.00731	0.00019	0	0	0.0001	0.01826	0	0	0	0.00101	0.03331	0.0039
k__Bacteria	p__Firmicutes	c__Clostridia	o__Clostridiales	f__Clostridiaceae	g__Clostridium	s__Clostridium_hathewayi	0.0224	0.01085	0.40108	0.00875	0	0.06005	0.12042	0.00081	0	0.15529	0.0004	0.00729	0	0.19775	0.07763	0.01039	0	0	0.01139	0.00662	0	0.01538	0.53873	0.00393	0.0212	0.11218	0.01362	0.72745	0.01475	0.01246	0.95736	0.01077	1.34819	0	0	0.1886	2.52482	0	0.37365	0	0.00092	0.04262	0.02207
k__Bacteria	p__Firmicutes	c__Clostridia	o__Clostridiales	f__Clostridiaceae	g__Clostridium	s__Clostridium_hylemonae	0	0.00135	0.00086	0	0	0	0	0	0	0	0	0	0	0	0.00076	0	0	0	0	0	0	0	0	0	0	0	0	0	0	0.00215	0	0	0	0	0	0	0	0	0	0	0	0	0
k__Bacteria	p__Firmicutes	c__Clostridia	o__Clostridiales	f__Clostridiaceae	g__Clostridium	s__Clostridium_leptum	0.00317	0.00392	0.01955	0.02112	0.34229	0	0.01495	0.00397	0	0.07483	0.00987	0.03126	0.00573	0.04805	0.06448	0.098	0	0.08507	0	0.0682	0	0.05047	0	0.01921	0.00574	0	0.13571	0	0.02204	0.01154	0.0052	0	0.017	0.09963	0.11967	0	0.02358	0	0.00298	0.00702	0	0	0
k__Bacteria	p__Firmicutes	c__Clostridia	o__Clostridiales	f__Clostridiaceae	g__Clostridium	s__Clostridium_methylpentosum	0	0	0	0.00136	0	0	0	0	0	0	0	0	0	0	0	0	0	0	0	0	0	0	0	0	0	0	0	0	0.00086	0	0	0	0	0	0	0	0.00332	0	0	0	0	0	0
k__Bacteria	p__Firmicutes	c__Clostridia	o__Clostridiales	f__Clostridiaceae	g__Clostridium	s__Clostridium_nexile	0	0.22157	0	0.00018	0	0.36224	0	0	0	1.55889	0.06394	0	0.01302	0	0	0	0.00165	0	0	0.03564	0	0	0.11403	0	0	0.02712	0	0.03573	1.81457	0	0.72727	0	0	0	0	0	0.02453	0	0.17953	0	0.00743	0.02052	0.024
k__Bacteria	p__Firmicutes	c__Clostridia	o__Clostridiales	f__Clostridiaceae	g__Clostridium	s__Clostridium_perfringens	0	0.00788	0	0	0	0	0	0.00015	0	0	0	0	0.00543	0	0	0	0.00846	0	0	0	0	0.00144	0	0.04003	0	0	0	0	0	0	0	0	0	0	0.00674	0	0	0	0.00441	0	0.00578	0	0.00573
k__Bacteria	p__Firmicutes	c__Clostridia	o__Clostridiales	f__Clostridiaceae	g__Clostridium	s__Clostridium_scindens	0	0	0.00094	0	0	0	0	0	0	0	0	0	0	0.00043	0	0	0	0	0	0	0	0.00049	0	0	0	0	0	0	0	0.00369	0	0	0	0.00249	0	0	0	0	0	0	0	0	0
k__Bacteria	p__Firmicutes	c__Clostridia	o__Clostridiales	f__Clostridiaceae	g__Clostridium	s__Clostridium_sp_ATCC_BAA_442	0.19931	0	0	0	0	0	0.5491	0	0	0	0	0	0	0	0.10715	0.28285	0	0	0	0.99069	0.46437	0.11205	0	0	0	0	0	0	0.17714	0	0	0	0	0	0.12256	0	0	0	0	0	0	0	0
k__Bacteria	p__Firmicutes	c__Clostridia	o__Clostridiales	f__Clostridiaceae	g__Clostridium	s__Clostridium_sp_D5	0	0	0	0	0	0	0	0	0	0	0	0	0	0	0	0	0	0	0	0	0	0	0	0	0	0	0	0	0	0	0	0	0.04954	0	0	0	0	0	0	0	0	0	0
k__Bacteria	p__Firmicutes	c__Clostridia	o__Clostridiales	f__Clostridiaceae	g__Clostridium	s__Clostridium_sp_KLE_1755	0	0	0	0	0	0	0.23564	0	0	0	0	0	0	0	0	0	0	0	0	0	0	0.06461	0	0	0	0	0	0	0	0	0.51712	0	0.27267	0	0	0	0	0	0	0	0	0	0
k__Bacteria	p__Firmicutes	c__Clostridia	o__Clostridiales	f__Clostridiaceae	g__Clostridium	s__Clostridium_sp_L2_50	0	0	0	0	0	0	0	0	0	0	0	0.6692	0	0	0	0	0	0	0	0	0	0	0	0	0	0	0	0	0	1.09903	0	0	0	0	0	0	0	0	0	0	0	0	0
k__Bacteria	p__Firmicutes	c__Clostridia	o__Clostridiales	f__Clostridiaceae	g__Clostridium	s__Clostridium_symbiosum	0.01777	0.00553	0.05612	0.05445	0.01538	0.01517	0.10991	0	0	0	0.00302	0.04172	0.00107	0.04774	0.02863	0.09973	0	0	0.0004	0.0539	0.04548	0.07663	0.02827	0.00135	0.00012	0.06551	0.03998	0.2498	0	0.06788	0.12263	0.00107	0.06787	0.00126	0	0.02909	0.92989	0	0.03535	0	0	0.07347	0.00416
k__Bacteria	p__Firmicutes	c__Clostridia	o__Clostridiales	f__Clostridiales_Family_XIII_Incertae_Sedis	g__Clostridiales_Family_XIII_Incertae_Sedis_noname	s__Eubacterium_infirmum	0	0	0	0	0	0	0	0	0	0	0	0	0	0	0	0	0	0	0	0	0	0	0	0	0	0	0	0	0	0	0	0.00017	0	0	0	0.00049	0	0	0	0	0	0	0
k__Bacteria	p__Firmicutes	c__Clostridia	o__Clostridiales	f__Clostridiales_Family_XI_Incertae_Sedis	g__Anaerococcus	s__Anaerococcus_lactolyticus	0	0	0	0	0	0	0	0	0	0	0	0	0	0	0	0	0	0	0	0	0	0	0	0	0	0	0	0	0	0	0	0	0	0	0	0	0	0.00019	0	0	0	0	0
k__Bacteria	p__Firmicutes	c__Clostridia	o__Clostridiales	f__Clostridiales_Family_XI_Incertae_Sedis	g__Anaerococcus	s__Anaerococcus_obesiensis	0	0	0	0	0	0	0	0	0	0	0	0	0	0	0	0	0	0	0	0	0	0	0	0	0	0	0	0	0	0	0	0	0	0	0	0	0.00064	0	0	0	0	0	0
k__Bacteria	p__Firmicutes	c__Clostridia	o__Clostridiales	f__Clostridiales_Family_XI_Incertae_Sedis	g__Anaerococcus	s__Anaerococcus_prevotii	0	0	0	0	0	0	0	0	0	0	0	0	0	0	0	0	0	0	0	0	0	0	0	0	0	0	0	0	0	0	0	0	0	0	0	0	0	0.00037	0	0	0	0	0
k__Bacteria	p__Firmicutes	c__Clostridia	o__Clostridiales	f__Clostridiales_Family_XI_Incertae_Sedis	g__Anaerococcus	s__Anaerococcus_vaginalis	0	0	0	0	0	0	0	0	0	0	0	0	0	0	0	0	0	0	0	0	0	0	0	0	0	0	0	0	0	0	0	0	0	0	0	0	0.00837	0	0	0	0	0	0
k__Bacteria	p__Firmicutes	c__Clostridia	o__Clostridiales	f__Clostridiales_Family_XI_Incertae_Sedis	g__Finegoldia	s__Finegoldia_magna	0	0	0	0	0	0	0	0	0	0	0	0	0	0	0	0	0	0	0	0	0	0	0	0	0	0	0	0	0	0	0	0	0	0	0	0.00057	0.00113	0.00191	0	0	0	0	0
k__Bacteria	p__Firmicutes	c__Clostridia	o__Clostridiales	f__Clostridiales_Family_XI_Incertae_Sedis	g__Parvimonas	s__Parvimonas_micra	0	0	0	0	0	0	0	0	0	0	0	0	0	0	0	0.0002	0	0	0	0	0	0	0	0	0	0	0	0.00299	0	0	0	0	0	0	0	0	0	0	0	0	0	0	0
k__Bacteria	p__Firmicutes	c__Clostridia	o__Clostridiales	f__Clostridiales_Family_XI_Incertae_Sedis	g__Parvimonas	s__Parvimonas_unclassified	0	0	0	0	0	0	0	0	0	0	0	0	0	0	0	0.003	0	0	0	0.00317	0	0	0	0	0	0	0	0.00944	0.0045	0	0	0	0	0	0	0	0	0	0	0	0	0.00148	0
k__Bacteria	p__Firmicutes	c__Clostridia	o__Clostridiales	f__Clostridiales_Family_XI_Incertae_Sedis	g__Peptoniphilus	s__Peptoniphilus_duerdenii	0	0	0	0	0	0	0	0	0	0	0	0	0	0	0	0	0	0	0	0	0	0	0	0	0	0	0	0	0	0	0	0	0.00389	0	0	0	0	0	0	0	0	0	0
k__Bacteria	p__Firmicutes	c__Clostridia	o__Clostridiales	f__Clostridiales_Family_XI_Incertae_Sedis	g__Peptoniphilus	s__Peptoniphilus_harei	0	0	0	0	0	0	0	0	0	0	0	0	0	0	0	0	0	0	0	0	0	0	0	0	0	0	0	0	0	0	0	0	0	0	0	0	0	0.00596	0	0	0	0	0
k__Bacteria	p__Firmicutes	c__Clostridia	o__Clostridiales	f__Clostridiales_noname	g__Clostridiales_noname	s__Clostridiales_bacterium_1_7_47FAA	0.02704	0.00018	0.00542	0.0067	0	0.02456	0.25895	0	0	0.0888	0.00017	0.00467	0	0.06379	0.00863	0.04955	0	0	0	0.00683	0.09381	0.01725	0.38331	0.00073	0.00769	0.02242	0.01256	0.05908	0.00062	0.0159	0.03506	0.02199	0.0654	0.00102	0	0.11106	0.41299	0	0	0	0.00056	0.02402	0.00833
k__Bacteria	p__Firmicutes	c__Clostridia	o__Clostridiales	f__Clostridiales_noname	g__Flavonifractor	s__Flavonifractor_plautii	0.01671	0.01451	0.03455	0.05908	0.03711	0.40154	0.01202	0.00491	0	0.69561	0.02774	0.02579	0	0.1733	0.00982	0.10648	0.0002	0.0022	0.01217	0.04073	0.02827	0.04898	0.69173	0.01248	0.00725	0.5999	0.05532	0.42622	0.02302	0.04208	0.03533	0.03192	0.00042	0.0077	0.01032	0.02796	0.00043	0	0.00275	0.02063	0.00075	0.01942	0.38527
k__Bacteria	p__Firmicutes	c__Clostridia	o__Clostridiales	f__Clostridiales_noname	g__Pseudoflavonifractor	s__Pseudoflavonifractor_capillosus	0	0	0.00083	0.00687	0	0	0	0.00356	0	0	0	0	0	0	0	0	0	0	0	0.0655	0	0.00303	0	0	0.00088	0	0	0	0	0.00102	0.00047	0	0	0	0	0	0	0	0	0.00531	0	0	0
k__Bacteria	p__Firmicutes	c__Clostridia	o__Clostridiales	f__Eubacteriaceae	g__Anaerofustis	s__Anaerofustis_stercorihominis	0	0	0	0	0	0	0	0	0	0	0	0	0	0	0	0	0	0	0	0	0.00098	0	0	0	0	0	0	0	0	0	0	0	0	0	0	0	0	0	0	0	0	0	0
k__Bacteria	p__Firmicutes	c__Clostridia	o__Clostridiales	f__Eubacteriaceae	g__Eubacterium	s__Eubacterium_brachy	0	0	0.00062	0	0	0	0	0	0	0	0	0	0	0	0	0	0	0	0	0	0	0	0	0	0	0	0	0	0	0	0	0	0	0	0	0	0	0	0	0	0	0	0
k__Bacteria	p__Firmicutes	c__Clostridia	o__Clostridiales	f__Eubacteriaceae	g__Eubacterium	s__Eubacterium_eligens	0.00046	0.52874	0.44447	1.41597	0.27595	0.71707	9e-05	0.44397	0.78181	0	0.01194	0.10462	0.24398	1.14503	1.38367	0	1.18544	0	0	0	0.0003	1.87495	0	0.08952	0.45424	5.74158	0.27247	0	0.20563	0.30137	0.04487	0.01097	0	0.35909	0.3254	0	0.08437	0	1.3338	0.03738	0.00027	0	0.83876
k__Bacteria	p__Firmicutes	c__Clostridia	o__Clostridiales	f__Eubacteriaceae	g__Eubacterium	s__Eubacterium_hallii	13.5181	0.03154	1.79883	0.0722	0.07584	0.24754	6.14925	1.04012	0.02843	3.68158	0.07062	0.08327	0.00656	0	0.37981	3.22988	0.01827	0.03109	0.00694	0.49896	0.12808	0.09528	0	0.00745	0.03364	0.04491	0.34007	0.32982	0.13014	1.39134	0.1144	0.03975	0.32078	0.14577	0.0726	1.05214	0.0122	0	0.29459	0.36295	0.09417	1.07808	0.13573
k__Bacteria	p__Firmicutes	c__Clostridia	o__Clostridiales	f__Eubacteriaceae	g__Eubacterium	s__Eubacterium_limosum	0	0	0	0	0	0	0	0	0	0	0	0	0	0	0.00078	0	0	0	0	0	0	0	0	0	0	0	0	0	0.00128	0	0.00747	0	0	0	0	0	0	0	0	0	0	0	0
k__Bacteria	p__Firmicutes	c__Clostridia	o__Clostridiales	f__Eubacteriaceae	g__Eubacterium	s__Eubacterium_ramulus	0.24987	0.00186	0.02762	0.55995	0.03095	0.01614	0.06176	0.01479	0.00229	0	0.00891	0.21691	0	0.04061	0.02507	0.03521	0.00802	0.00428	0	0.01005	0.00335	0.00964	0	0.01744	0.02084	0.00403	0.01241	0.02997	0.02894	0	0.00088	0.01317	0.12025	0.12904	0.01233	0.01803	0.01091	0	0.00479	0.00695	0.00352	0	0.0159
k__Bacteria	p__Firmicutes	c__Clostridia	o__Clostridiales	f__Eubacteriaceae	g__Eubacterium	s__Eubacterium_rectale	0.01601	1.04516	0.18881	6.27826	0	3.97106	0.75679	1.62241	0.8536	0	0.30722	0	0.56075	0	3.65464	0	0.78129	2.50466	0.10349	0.06107	0.64563	0.12171	0	0	1.52807	3.69866	1.14856	0.02756	1.30758	12.2045	0	1.34605	0.00351	0.37573	1.12182	0	2.13086	0	0.64746	2.00615	0.90157	0	0
k__Bacteria	p__Firmicutes	c__Clostridia	o__Clostridiales	f__Eubacteriaceae	g__Eubacterium	s__Eubacterium_siraeum	0	0	0	0	2.92463	0	0	0	0.90676	0	0	3.76279	0	0	0	0	0	0	0	1.7419	0	0	0	0	0.01514	0	0.00017	0	1.31969	0	1.26732	0	0	6.5876	0.19369	0	0	0	0.02553	0	0	0	0
k__Bacteria	p__Firmicutes	c__Clostridia	o__Clostridiales	f__Eubacteriaceae	g__Eubacterium	s__Eubacterium_sp_3_1_31	0.02203	0	0.06767	0	0	0	0	0	0	0	0	0.00024	0	0	0	0	0	0	0	0.07053	0.01896	0.00811	0	0	0.00475	0	0	0.0006	0.00014	0.00952	0.00462	0	0.2976	0.00056	0	0.00057	0	0	0	0	0	0.05146	0
k__Bacteria	p__Firmicutes	c__Clostridia	o__Clostridiales	f__Eubacteriaceae	g__Eubacterium	s__Eubacterium_ventriosum	0.103	0.14239	0.03564	0.479	0.05477	0.786	0.04692	0.04516	0.01083	0.51423	0.00033	0	0	0	0.07839	0.04633	0.02858	0	0	0.05374	0	0.16952	0	0.10629	0.02415	0.00154	0.27602	0.11604	0.07602	0.20004	0.04856	0.0162	0.00153	0	0.00613	0	0.01944	0	0	0.03711	0	0.47753	0.40018
k__Bacteria	p__Firmicutes	c__Clostridia	o__Clostridiales	f__Lachnospiraceae	g__Anaerostipes	s__Anaerostipes_caccae	0	0	0	0	0	0	0	0	0	0	0	0	0	0	0	0	0	0	0	0	0	0	0	0	0	0	0	0.00031	0	0	0	0	0	0	0	0	0	0	0	0	0	0	0
k__Bacteria	p__Firmicutes	c__Clostridia	o__Clostridiales	f__Lachnospiraceae	g__Anaerostipes	s__Anaerostipes_hadrus	0.12987	0.00045	0.04581	0.00569	0.12287	0.06528	0.00027	0.01103	0	0.02103	0	0.00144	0	0.01511	0.0009	0.02183	0.00111	0	0	0	0.00295	0	0	0	0.00418	0	0.0127	0.03428	0.07263	0.00107	0.00091	0.00278	0.00048	0.00117	0.00074	1.0147	0	0	0	0.01622	0.01058	0.11503	0.00456
k__Bacteria	p__Firmicutes	c__Clostridia	o__Clostridiales	f__Lachnospiraceae	g__Anaerostipes	s__Anaerostipes_unclassified	0	0	0	0	0	0	0	0	0	0	0	0	0	0	0	0	0	0	0	0	0	0	0.01287	0	0	0	0	0	0	0	0	0	0	0	0	0	0	0	0	0	0	0	0
k__Bacteria	p__Firmicutes	c__Clostridia	o__Clostridiales	f__Lachnospiraceae	g__Blautia	s__Blautia_hansenii	0	0	0	0	0	0	0	0	0	0.00454	0	0	0	0	0	0	0	0	0	0	0	0	0	0	0	0	0	0	0	0	0	0	0	0	0	0	0	0	0	0	0	0	0.00109
k__Bacteria	p__Firmicutes	c__Clostridia	o__Clostridiales	f__Lachnospiraceae	g__Blautia	s__Blautia_hydrogenotrophica	0	0	0.44216	0.00061	0.0013	0	0	0	0	0.09768	0	0.01653	0	0	0	0	0	0	0	0	0	0	0	0	0	0	0	0	0	0.01574	0	0	0	0	0	0	0.03982	0	0	0	0	0	0
k__Bacteria	p__Firmicutes	c__Clostridia	o__Clostridiales	f__Lachnospiraceae	g__Blautia	s__Blautia_producta	0.00243	0	0	0	0	0	0	0	0	0.01197	0	0	0	0	0	0.00369	0	0	0	0	0	0	0.00205	0	0	0	0	0.00713	0	0	0	0	0	0	0	0.00678	0.00087	0	0	0	0	0	0
k__Bacteria	p__Firmicutes	c__Clostridia	o__Clostridiales	f__Lachnospiraceae	g__Blautia	s__Ruminococcus_gnavus	0.02697	0.05729	0.01269	0.01637	0.01773	0.23973	0.02163	0.00679	0.00304	3.08139	0.00244	0.26363	0.05229	4.60749	0.01086	0.0103	0.03986	0.66129	0.2027	0.11196	0.67002	0.085	6.20574	1.07006	0	0.30199	0.02224	0.32686	0	0.04854	0.38133	2.7675	0.00404	0.05991	0.03632	5.34135	0.04771	0	0.06264	0.86246	0.80987	0.32614	1.47507
k__Bacteria	p__Firmicutes	c__Clostridia	o__Clostridiales	f__Lachnospiraceae	g__Blautia	s__Ruminococcus_obeum	2.64701	0.09494	1.71784	0.13152	0.04679	0.26773	0.56179	0.39925	0.07281	0.53378	0.05532	0.26295	0.00257	0.05886	0.27212	2.41846	0.02789	0.04649	0.01273	0.52303	0.02595	0.07146	0.02995	0.08306	0.06991	0.03606	0.20982	0.4513	1.02046	0.53674	0.37692	0.021	0.8844	0.74863	0.07663	1.12066	0.08793	0	0.47426	0.05393	0.03789	1.48562	0.03574
k__Bacteria	p__Firmicutes	c__Clostridia	o__Clostridiales	f__Lachnospiraceae	g__Blautia	s__Ruminococcus_torques	1.14601	1.34518	3.47669	2.3895	0.51482	0.64155	0.87807	0.47992	0.1156	0.72761	0.05781	3.80526	0.13469	2.05856	0.50036	0.91077	0.42296	0.56007	0.188	1.15098	2.72139	0.13366	0.46584	0.61766	0.26531	0.51642	0.20619	1.1646	1.29055	0.56889	1.67312	0.68629	1.81657	1.96785	0.1542	2.32015	6.13454	0	0.47443	0.62007	0.42054	0.94651	0.66244
k__Bacteria	p__Firmicutes	c__Clostridia	o__Clostridiales	f__Lachnospiraceae	g__Butyrivibrio	s__Butyrivibrio_crossotus	0	0	0	0	0	0	0	0	0	0	0	0	0	0	0	0	0	0	0	0	0	0	0	0	0	0	0	0	0	0	0	0	0.00032	28.6734	0	0	0	0	0	0	0	0	0
k__Bacteria	p__Firmicutes	c__Clostridia	o__Clostridiales	f__Lachnospiraceae	g__Butyrivibrio	s__Butyrivibrio_unclassified	0	0	0	0	0	0.0051	0.00311	0	0	0	0	0.00379	0	0.01159	0	0.01479	0	0	0	0.00523	0	0	0	0	0	0	0	0	0.01218	0	0	0	0.00507	0	0	0.00297	0	0	0	0	0	0	0
k__Bacteria	p__Firmicutes	c__Clostridia	o__Clostridiales	f__Lachnospiraceae	g__Coprococcus	s__Coprococcus_catus	0	0.06223	0.82155	0.11195	0.02965	0.25957	0.03416	0.20667	0.00477	0	0.01537	0.05386	0.00334	0	0.12729	0.08142	0.00223	0.01141	0	0.12209	0.0435	0	0	0.03063	0.02673	0	0.0982	0	0.38243	0	0.0796	0	0.24542	0.17076	0.03817	0	0.0608	0	0.07535	0.0349	0	0	0
k__Bacteria	p__Firmicutes	c__Clostridia	o__Clostridiales	f__Lachnospiraceae	g__Coprococcus	s__Coprococcus_comes	0.27864	0	0.01298	0.20375	0.0804	0.04844	0.03179	0.10147	0.01298	0.14888	0.0445	1.35085	0.02561	0.50707	0.03851	0.2378	0.18997	0.02327	0.0609	0.13327	0	0	0	0.02	0.04258	0.05249	0	0	0.27657	0	0.04706	0.03852	0.0179	0.06396	0.04727	1.01398	0.0111	0	0.08165	0.16433	0	0.62769	0
k__Bacteria	p__Firmicutes	c__Clostridia	o__Clostridiales	f__Lachnospiraceae	g__Coprococcus	s__Coprococcus_eutactus	0	0	0	0.00083	0.00042	0	0	1.8378	0.071	0	0	0	0	0	0.0004	0	0	0	0	0	0	0	0	0	0	0	0	0	0	0	0	0	0	0	0.06285	0	0	0	0.00117	0	0	0	0
k__Bacteria	p__Firmicutes	c__Clostridia	o__Clostridiales	f__Lachnospiraceae	g__Coprococcus	s__Coprococcus_sp_ART55_1	0	0	1.44294	1.642	4.24376	0	0.244	0	1.13969	0	0.07804	0	0	0	3.38888	0	0.22112	0	0	0.23734	0	0	0	0	0	2.07542	2.07344	0	4.38168	0	0.1741	0	0	0	0.30836	0	0	0	1.09304	2.96896	0	0	0
k__Bacteria	p__Firmicutes	c__Clostridia	o__Clostridiales	f__Lachnospiraceae	g__Dorea	s__Dorea_formicigenerans	0.11744	0.06394	0.48659	0.08455	0.06233	0.19774	0.04842	0.14861	0.01095	0.11966	0.04098	0.10458	0.01739	0.06048	0.22537	0.1402	0.0952	0.18041	0.02274	0.11434	0.02586	0.05296	0	0.09345	0.03244	0.02455	0.08526	0.07411	0.15961	0.07126	0.0048	0.03318	0.09974	0.0852	0.01665	0	0.08334	0	0.05714	0.037	0.03078	0.3117	0.22049
k__Bacteria	p__Firmicutes	c__Clostridia	o__Clostridiales	f__Lachnospiraceae	g__Dorea	s__Dorea_longicatena	0.10914	0.01738	0.14777	0.55067	0.16832	0.03576	0.02564	0.15775	0.06143	0	0.02225	0.06739	0.0024	0.11863	0.07399	0.06139	0.01628	0.01281	0.02421	0.06054	0.02668	0.02708	0	0.04569	0.0465	0.01616	0.06569	0.02261	0.09267	0.02085	0.02786	0.0346	0.05916	0.13791	0.07325	0.1773	0.03767	0	0.06621	0.0318	0	0.09789	0.06217
k__Bacteria	p__Firmicutes	c__Clostridia	o__Clostridiales	f__Lachnospiraceae	g__Dorea	s__Dorea_unclassified	0.31822	0	0	0	0	0	0	0	0	0.1126	0	0.02772	0	0.01717	0	0	0	0	0	0	0	0.03357	0	0	0.45006	0	0	0	0	0.02832	0	0	0	0	0	0.14267	0	0	0	0	0	0	0
k__Bacteria	p__Firmicutes	c__Clostridia	o__Clostridiales	f__Lachnospiraceae	g__Lachnoanaerobaculum	s__Lachnoanaerobaculum_saburreum	0	0	0	0	0	0	0	0	0	0	0	0	0	0	0	0	0	0	0	0	0	0	0	0	0	0	0	0	0	0	0	0	0	0	0	0	0	0	0	0	0	0	0
k__Bacteria	p__Firmicutes	c__Clostridia	o__Clostridiales	f__Lachnospiraceae	g__Lachnospiraceae_noname	s__Lachnospiraceae_bacterium_1_1_57FAA	2.19759	0.74865	1.71063	0.16948	0.16746	0.00578	0.3519	0.62323	0.00608	0.49034	0	0.18713	0	0	0.24414	2.0597	0.03536	0	0	0.36686	0.0256	2.17255	0.00622	0	0.441	1.82026	3.37657	0.06584	3.6035	0.33063	2.73995	1.44034	1.10507	1.36341	0.16952	1.8533	0	0	0.38847	0.56631	0	2.72916	0.07328
k__Bacteria	p__Firmicutes	c__Clostridia	o__Clostridiales	f__Lachnospiraceae	g__Lachnospiraceae_noname	s__Lachnospiraceae_bacterium_1_4_56FAA	0.00792	0.00036	0	0.06216	0	0.00559	0.00948	0	0	0.09026	0	0.02221	0.00024	0.08115	0	0.00329	0	0	0	0	0.00473	0	0	0.00961	0	0.02914	0	0	0	0.00235	0.0023	0.01333	0	0	0.00071	0.75004	0	0	0.0008	0.02022	0	0.04559	0.0269
k__Bacteria	p__Firmicutes	c__Clostridia	o__Clostridiales	f__Lachnospiraceae	g__Lachnospiraceae_noname	s__Lachnospiraceae_bacterium_2_1_46FAA	0	0	0	0	0	0	0	0	0	0	0	0	0	0	0	0	0	0	0	0	0	0.00051	0	0	0	0	0	0.09413	0	0	0	0	0	0	0	0	0	0	0	0	0.74297	0.03335	0.06634
k__Bacteria	p__Firmicutes	c__Clostridia	o__Clostridiales	f__Lachnospiraceae	g__Lachnospiraceae_noname	s__Lachnospiraceae_bacterium_2_1_58FAA	0.06081	0	0.00159	0.00081	0	0	0.10703	0	0	1.22814	0	0.13284	0	0.0007	0.001	0.08947	0.00066	0.10109	0.10823	0	0.02766	0.02682	0	0.03874	0.00726	0.22918	0	0.00838	0	0.01117	0.08258	0.96035	0.00241	0.0021	0	0.3327	0.02604	0	0	0.17679	0.32747	0.00527	0
k__Bacteria	p__Firmicutes	c__Clostridia	o__Clostridiales	f__Lachnospiraceae	g__Lachnospiraceae_noname	s__Lachnospiraceae_bacterium_3_1_46FAA	0	0.00312	0.19069	0.06953	0.00448	0.66345	0.05363	0.00489	0.0049	0	0	0	0.00828	0	0	0.01814	0	0.00792	0	0.17822	0.53892	0.0011	0	0.07509	0	0	0.0137	0.08421	0.1111	0.04981	0.13871	0.0129	0	0.30058	0.03834	0.00735	0.32364	0	0.01546	0.06572	0.44178	0.03217	0.06839
k__Bacteria	p__Firmicutes	c__Clostridia	o__Clostridiales	f__Lachnospiraceae	g__Lachnospiraceae_noname	s__Lachnospiraceae_bacterium_3_1_57FAA_CT1	0.00951	0.24045	4.25636	0.03006	0.00315	0	0	0.002	0	0	0.00742	0.0082	0	0.00093	0.018	0.03758	0	0	0	0.00142	0	0.00997	0	0.01948	0.03261	0	0.00542	0.17033	0.0028	0.00481	0.10263	0.00458	0.17478	0.00684	0	0	0.6521	0	0	0	0	0.02114	0
k__Bacteria	p__Firmicutes	c__Clostridia	o__Clostridiales	f__Lachnospiraceae	g__Lachnospiraceae_noname	s__Lachnospiraceae_bacterium_4_1_37FAA	0	0	0	0	0	0	0	0	0	0.0003	0	0.00038	0	0	0	0	0	0	0	0	0.00058	0	0	0	0	0	0	0	0	0	0	0	0	0	0	0.0355	0	0	0	0	0	0	0.00035
k__Bacteria	p__Firmicutes	c__Clostridia	o__Clostridiales	f__Lachnospiraceae	g__Lachnospiraceae_noname	s__Lachnospiraceae_bacterium_5_1_57FAA	0	0	0.00642	0	0	0	0	0	0	0	0	0.00014	0	0.00511	0	0	0	0.00193	0	0	0.00711	0.00069	0	0	0	0	0	0.00354	0	0.00479	0	0	0	0	0	0	0.00571	0	0	0	0.00276	0	0
k__Bacteria	p__Firmicutes	c__Clostridia	o__Clostridiales	f__Lachnospiraceae	g__Lachnospiraceae_noname	s__Lachnospiraceae_bacterium_5_1_63FAA	0.06849	0.0004	0.01884	0.00474	0.03625	0.10164	0.12269	0.02636	0	0.01054	0.00068	0.02038	0	0.06132	0.01465	0.20549	0.00552	0	0	0.14557	0.02827	9e-05	0.22426	0.10228	0.04422	0.219	0.02964	0.37363	0.10179	0.02021	0.00123	0.00612	0.04548	0.00731	0.00197	0.12135	0	0	0.00141	0.0295	0.02374	0.7371	0.00241
k__Bacteria	p__Firmicutes	c__Clostridia	o__Clostridiales	f__Lachnospiraceae	g__Lachnospiraceae_noname	s__Lachnospiraceae_bacterium_6_1_63FAA	0	0	0	0	0	0	0	0	0	0.07111	0	0	0	0	0	0	0	0	0	0	0	0	0	0	0	0.00066	0	0	0	0	0	0	0	0	0	0	0	0	0	0	0.04654	0.00724	0.01687
k__Bacteria	p__Firmicutes	c__Clostridia	o__Clostridiales	f__Lachnospiraceae	g__Lachnospiraceae_noname	s__Lachnospiraceae_bacterium_7_1_58FAA	0.00707	0.02963	0.02144	0.98852	0.67578	0.04361	0.00145	0.00479	0.00016	0.6374	0.0148	0.01028	0	0	0.00995	0.04882	0.00408	0.00546	0	0.06067	0.06781	0.01749	0	0.00596	0.00684	0.01383	0.01432	0.0149	0.01029	0.11102	0.14725	0.05132	0.0098	0.01114	0.01385	0.01186	0.04249	0	0.00549	0.0192	0	0.01188	0.13115
k__Bacteria	p__Firmicutes	c__Clostridia	o__Clostridiales	f__Lachnospiraceae	g__Lachnospiraceae_noname	s__Lachnospiraceae_bacterium_8_1_57FAA	0	0	0	0	0	0.00727	0	0	0.04828	0.01579	0.00262	0	0	0	0	0	0	0	0	0	0	0	0	0	0	0	0	0	0	0	0	0	0	0	0	0	0	0	0	0	0	0	0
k__Bacteria	p__Firmicutes	c__Clostridia	o__Clostridiales	f__Lachnospiraceae	g__Lachnospiraceae_noname	s__Lachnospiraceae_bacterium_9_1_43BFAA	0	0	0	0	0	0	0	0	0	0.00894	0	0.00816	0	0	0	0	0	0	0	0.00071	0.00195	0	0	0	0	0	0	0	0	0	0	0	0	0	0	0.01623	0.00123	0	0	0	0.02386	0.02199	0.01052
k__Bacteria	p__Firmicutes	c__Clostridia	o__Clostridiales	f__Lachnospiraceae	g__Lachnospiraceae_noname	s__Lachnospiraceae_bacterium_ICM7	0	0	0	0	0	0	0	0	0	0	0	0	0.00041	0	0	0	0	0	0	0	0	0	0	0	0	0	0	0	0.00123	0	0	0	0	0	0	0	0	0	0	0	0	0	0
k__Bacteria	p__Firmicutes	c__Clostridia	o__Clostridiales	f__Lachnospiraceae	g__Lachnospiraceae_noname	s__Lachnospiraceae_bacterium_oral_taxon_082	0	0	0	0	0	0	0	0	0	0	0	0	0	0	0	0	0	0	0	0	0	0	0	0	0	0	0	0	0	0	0	0	0	0	0	0	0	0	0	0	0	0	0
k__Bacteria	p__Firmicutes	c__Clostridia	o__Clostridiales	f__Lachnospiraceae	g__Lachnospiraceae_noname	s__Lachnospiraceae_oral_taxon_107	0	0	0	0	0	0	0	0	0	0	0	0	0	0	0	0	0	0	0	0	0	0	0	0	0	0	0	0	0	0	0	0	0	0	0	0	0	0	0	0	0	0	0
k__Bacteria	p__Firmicutes	c__Clostridia	o__Clostridiales	f__Lachnospiraceae	g__Oribacterium	s__Oribacterium_sinus	0.00011	0	0	0	0	0	0	0	0	0	0.00506	0	0.00894	0	0	0	0	0	0	0	0	0	0	0	0	0	0	0	0	0	0	0	0.00214	0	0	0	0	0	0.01657	0	0	0	0
k__Bacteria	p__Firmicutes	c__Clostridia	o__Clostridiales	f__Lachnospiraceae	g__Oribacterium	s__Oribacterium_sp_oral_taxon_078	0	0	0	0	0	0	0	0	0	0	0	0	0	0	0	0	0	0	0	0	0	0	0	0	0	0	0	0	0	0	0	0	0	0	0	0	0	0	0	0	0	0	0
k__Bacteria	p__Firmicutes	c__Clostridia	o__Clostridiales	f__Lachnospiraceae	g__Roseburia	s__Roseburia_hominis	0.06825	0.24909	0.05445	0.14456	0.00909	1.02114	0.03267	0.36265	0.1602	0	0.00036	0.16534	0.21258	0.00333	1.97202	0.1223	0	0.00445	0	0.07153	0	0.09991	0	0.01875	0.10063	0.2065	0.07009	0	0.41516	0.04442	0	0.01369	0	0.28273	0.30463	0	0	0	0.13713	0.53367	0	0.40281	0.08369
k__Bacteria	p__Firmicutes	c__Clostridia	o__Clostridiales	f__Lachnospiraceae	g__Roseburia	s__Roseburia_intestinalis	0.06464	2.20981	0.02397	0.7604	0.30968	0	0.47698	0.00668	1.01957	0	0.01626	0.11498	0	0	0.05551	0.42193	1.04898	0.1565	0.00912	1.17246	0.38559	2.24745	0	0	1.43346	0.0891	0.87543	0.00365	1.12282	2.13392	0	1.53053	0.02538	0.01711	0.07651	0	0	0	0.20973	0.72217	0	0.77033	2.2537
k__Bacteria	p__Firmicutes	c__Clostridia	o__Clostridiales	f__Lachnospiraceae	g__Roseburia	s__Roseburia_inulinivorans	0.11841	1.18739	0.80595	0.00722	0.01913	1.67853	0.3062	0.99672	0.66251	0	0.0245	0.79511	0.17614	0	0.02085	0.31527	0.63025	0.11619	0.06315	0.04049	0	2.10489	0	0	0.24288	2.06295	0.19239	0.00079	0.1803	0.81182	0.00021	0.93672	0.21539	1.13207	0.69261	0	0.32099	0	1.3473	0.7039	0.08289	1.06238	0.0588
k__Bacteria	p__Firmicutes	c__Clostridia	o__Clostridiales	f__Lachnospiraceae	g__Roseburia	s__Roseburia_unclassified	0	0	0	0	0.69579	0	0.93877	0	0	1.20408	0	0	0	0.11711	0	0	0	0	0	0	0	0	0.01101	0.14641	0	0	0	0.00629	0	0	0.04875	0	0.34845	0	0	0.0006	0	0	0	0	0	0	0
k__Bacteria	p__Firmicutes	c__Clostridia	o__Clostridiales	f__Lachnospiraceae	g__Shuttleworthia	s__Shuttleworthia_satelles	0	0	0	0	0	0	0	0	0	0.00278	0	0	0	0	0	0	0	0	0	0	0	0	0	0	0	0	0	0	0	0	0	0.00021	0	0	0	0.00293	0	0	0	0	0	0	0
k__Bacteria	p__Firmicutes	c__Clostridia	o__Clostridiales	f__Lachnospiraceae	g__Stomatobaculum	s__Stomatobaculum_longum	0.00197	0	0	0	0	0	0	0	0	0.00825	6e-05	0	0.00282	0	0	0	0	0	0	0	0	0	0	0	0	0	0	0	0	0	0	0.00242	0	0	0.00013	0	0	0	0.00151	0.00197	0	0	0
k__Bacteria	p__Firmicutes	c__Clostridia	o__Clostridiales	f__Oscillospiraceae	g__Oscillibacter	s__Oscillibacter_sp_KLE_1728	0	0	0	0	0.22097	0	1.70256	0	0	0	0.19321	0.94065	0	0	0	0.90592	0	0	0	0	0	0.76444	0	0	0	0	0.29702	0	0	0	1.05447	0	0	0	0	0	0	0	0	0	0	0	0
k__Bacteria	p__Firmicutes	c__Clostridia	o__Clostridiales	f__Oscillospiraceae	g__Oscillibacter	s__Oscillibacter_sp_KLE_1745	0	0.1755	0	0.42906	0	0	0	0.12522	0	1.87618	0	0	0	0	0	0.1552	0	0	0	0.58048	0.21606	0	0	0	0	0	0	0	0	0	0	0	0	0	0	0.62205	0	0	0	0.35843	0	0	0
k__Bacteria	p__Firmicutes	c__Clostridia	o__Clostridiales	f__Oscillospiraceae	g__Oscillibacter	s__Oscillibacter_unclassified	1.67233	0.68304	0.71804	1.09021	0.28632	0	0.59631	0.13738	0.06374	2.49992	0	0.98633	0.00511	0.57739	0.89818	1.43082	0.05131	0.12768	0.01621	3.54362	0.38803	0.00682	0	0.24081	0.27071	0.286	1.32142	0.81814	0.4258	0.66604	1.42325	0.14359	0.8058	0.38848	0.11149	0.1936	0.07795	0	0.1665	0.55085	0.04419	0.52679	0.88297
k__Bacteria	p__Firmicutes	c__Clostridia	o__Clostridiales	f__Peptostreptococcaceae	g__Filifactor	s__Filifactor_alocis	0	0	0	0	0	0	0	0	0	0	0	0	0	0	0	0	0	0	0	0	0	0	0	0	0	0	0	0	0	0	0	0	0	0	0	0	0	0	0	0	0	0	0
k__Bacteria	p__Firmicutes	c__Clostridia	o__Clostridiales	f__Peptostreptococcaceae	g__Peptostreptococcaceae_noname	s__Clostridium_bartlettii	0.04225	0.01405	0.01505	0	0	0.12299	0.02056	0.07359	0.00096	0.03365	0.00084	0.01027	0.00306	0.01019	0	0.00476	0.00443	0	0	0.07527	0.00216	0.05897	0.01032	0.70035	0.02683	0.04122	0.06313	0.19739	0.10205	0.03109	0.07025	0	0.00188	0.00125	0.05639	0.02512	0	0	0.00022	0.0068	0	0.00574	0.00067
k__Bacteria	p__Firmicutes	c__Clostridia	o__Clostridiales	f__Peptostreptococcaceae	g__Peptostreptococcaceae_noname	s__Clostridium_difficile	0	0	0	0	0	0	0	0	0	0	0	0	0	0	0	0	0	0	0	0	0	0	0	0	0	0	0	0	0	0	0	0	0	0	0	0.00018	0	0	0	0	0	0	0
k__Bacteria	p__Firmicutes	c__Clostridia	o__Clostridiales	f__Peptostreptococcaceae	g__Peptostreptococcaceae_noname	s__Clostridium_sordellii	0	0	0	0	0	0	0	0	0	0	0	0	0	0	0	0	0	0	0	0	0	0	0	0	0	0	0	0	0	0	0	0	0	0	0	0	0	0	0	0	0	0	0
k__Bacteria	p__Firmicutes	c__Clostridia	o__Clostridiales	f__Peptostreptococcaceae	g__Peptostreptococcaceae_noname	s__Peptostreptococcaceae_noname_unclassified	0.00665	0.03816	0	0.00709	0	0	0.00705	0	0.01415	0	0	0	0	0.01263	0	0.01832	0.05475	0.01312	0.0044	0	0.0032	0.02402	0.15983	0	0.01271	0	0	0	0	0	0.01035	0.37878	0	0.01819	0.04999	0.00555	0	0	0.00994	0	0.07057	0.00545	0.00955
k__Bacteria	p__Firmicutes	c__Clostridia	o__Clostridiales	f__Peptostreptococcaceae	g__Peptostreptococcus	s__Peptostreptococcus_anaerobius	0	0	0	0	0	0	0	0	0	0	0	0	0	0	0	0	0	0	0	0	0	0	0	0	0	0	0	0.03641	0	0	0	0	0	0	0	0	0	0	0	0	0	0	0
k__Bacteria	p__Firmicutes	c__Clostridia	o__Clostridiales	f__Peptostreptococcaceae	g__Peptostreptococcus	s__Peptostreptococcus_stomatis	0	0	0	0	0	0	0	0	0	0	0	0	0	0	0	0	0	0	0	0	0	0	0	0	0	0	0	0.00942	0	0	0	0	0.00043	0	0	0	0	0	0	0	0	0	0
k__Bacteria	p__Firmicutes	c__Clostridia	o__Clostridiales	f__Peptostreptococcaceae	g__Peptostreptococcus	s__Peptostreptococcus_unclassified	0	0	0	0	0	0	0	0	0	0	0	0	0	0	0	0	0.00113	0	0	0	0	0	0	0	0	0	0	0.0064	0	0	0	0.00147	0.00211	0	0	0	0	0	0	0	0	0	0
k__Bacteria	p__Firmicutes	c__Clostridia	o__Clostridiales	f__Ruminococcaceae	g__Anaerotruncus	s__Anaerotruncus_colihominis	0.04981	0.02394	0.22624	0.03854	0.00856	0	0.08128	0	0	0.18753	0.00767	0.42219	0.00263	0	0.0436	0.10968	0.00095	0	0	0.10194	0.0345	0.01406	0	0	0.00051	0.32487	0.16824	0.22864	0.00194	0.01549	0.43129	0	0.10888	0.00034	0.00232	0	0.04273	0	0	0	0	0.07113	0
k__Bacteria	p__Firmicutes	c__Clostridia	o__Clostridiales	f__Ruminococcaceae	g__Anaerotruncus	s__Anaerotruncus_unclassified	2e-05	0	0.09107	0.14508	0.0174	0	0	0.01071	0.00552	0	0.0068	0.07914	0	0.01199	0.04568	0.04612	0	0	0.00327	0.05923	0.00979	0.01796	0	0.0108	0.03801	0	0.11783	0	0.08394	0.02611	0	0	0.05872	0.03896	0.00365	0	0.01608	0	0	0	0	0.01022	0
k__Bacteria	p__Firmicutes	c__Clostridia	o__Clostridiales	f__Ruminococcaceae	g__Faecalibacterium	s__Faecalibacterium_prausnitzii	2.64962	4.86875	6.09315	3.66853	9.76471	19.3383	1.6506	9.2671	7.55358	1.99237	1.50707	2.3507	3.6397	1.51448	2.07518	3.3885	4.41403	1.64241	0.2303	3.67373	3.62663	18.3644	0.0555	2.5972	7.34416	8.29169	13.1889	11.5524	3.11777	11.3562	1.61976	5.01384	7.46886	3.58855	2.84093	0.76608	0.97744	0	16.1751	8.45822	0.00519	9.52772	5.53551
k__Bacteria	p__Firmicutes	c__Clostridia	o__Clostridiales	f__Ruminococcaceae	g__Ruminococcaceae_noname	s__Ruminococcaceae_bacterium_D16	0.00043	0	0	0.00073	0	0.0007	0.54972	0.00209	0	0.00116	0.10049	0.00988	0	0	0.00566	0.00064	0	0	0	0.01629	0.00023	0.00275	0	0	0.00014	0.00221	0	0.00179	0	0.66851	0	0	0.00099	0.00041	0	0.00019	0	0	0	0	0	0	0
k__Bacteria	p__Firmicutes	c__Clostridia	o__Clostridiales	f__Ruminococcaceae	g__Ruminococcus	s__Ruminococcus_albus	0	0	0	0	0	0	0.00123	0	0	0	0	0.00049	0	0	0	0	0	0	0	0.00138	0	0.00928	0	0	0	0	0.0201	0	0	0.00115	0	0	0.00373	0	0	0	0	0	0	0.00079	0	0	0
k__Bacteria	p__Firmicutes	c__Clostridia	o__Clostridiales	f__Ruminococcaceae	g__Ruminococcus	s__Ruminococcus_bromii	12.5816	0	1.93764	0.49046	0.79668	0	0.00263	0.10667	0.31605	0	0	2.30804	0	0	0.47854	8.76493	0.03921	6.99821	0.0236	3.18512	0	1.79317	0	0.99751	2.97975	0.3245	5.42566	2.06067	2.56589	0.97934	1.19448	0.01322	0.01141	0.98401	0.13774	0	0.19875	0	0.02725	0.19602	0.06506	0	0.19612
k__Bacteria	p__Firmicutes	c__Clostridia	o__Clostridiales	f__Ruminococcaceae	g__Ruminococcus	s__Ruminococcus_callidus	0	0.05861	0.08127	0.01006	0.13094	0	0	0.19281	0.00924	0	0.17352	0.7811	0.0369	0	0.07212	0.50147	0.83398	0	0	0	0	0.01341	0	0.01584	0.01823	0.24284	0.10152	0	0.6609	0.12401	0.07305	0	0.01748	0.11819	0.00544	0	0	0	0.03098	0	0	0	0
k__Bacteria	p__Firmicutes	c__Clostridia	o__Clostridiales	f__Ruminococcaceae	g__Ruminococcus	s__Ruminococcus_champanellensis	0	0	0	0	0	0	0	0	0	0	0	0	0	0	0	0	0	0	0	0	0	0	0	0	0.65009	0	0	0	0	0	0	0	0	0	0.02675	0	0	0	0	0	0	0	0
k__Bacteria	p__Firmicutes	c__Clostridia	o__Clostridiales	f__Ruminococcaceae	g__Ruminococcus	s__Ruminococcus_flavefaciens	0	0	0	0	0	0	0	0.02612	0	0	0	0	0	0	0	0	0	0	0	0	0	0	0	0	0	0	0.00088	0	0	0	0	0	0.00042	0.00053	0	0	0	0	0	0.00017	0	0	0
k__Bacteria	p__Firmicutes	c__Clostridia	o__Clostridiales	f__Ruminococcaceae	g__Ruminococcus	s__Ruminococcus_lactaris	0.50449	0	0	0	0	0	0	0.31337	0.15143	0	0	0	0	0	0	1.23297	0.31939	0	0	0.10028	0	0	0	0	0	0	0.05602	0	0.34155	0.37973	0.00447	0	0	0	0.06903	0	0	0	0.07452	0	0	0	0
k__Bacteria	p__Firmicutes	c__Clostridia	o__Clostridiales	f__Ruminococcaceae	g__Ruminococcus	s__Ruminococcus_sp_5_1_39BFAA	4.02206	0	0.75492	0.19779	0	0.60072	1.09674	0.90085	0	0	0.09267	1.62605	0	4.20731	0.34509	1.93286	0	0.13132	0	1.46632	0	0.17524	0	0.12236	0	0	0.53324	1.49971	7.16271	1.18133	0.50124	0	1.00209	1.55982	0.18244	0	0	0	0.86295	0.78232	0	5.40514	0
k__Bacteria	p__Firmicutes	c__Clostridia	o__Clostridiales	f__Ruminococcaceae	g__Ruminococcus	s__Ruminococcus_sp_JC304	0.21221	0	0.07305	0	0	0	0	0.08701	0	0	0	0	0	0	0.09344	0	0	0	0	0	0	0	0	0	0	0	0	0	0	0	0	0	0	0	0	0	0	0	0	0	0	0	0
k__Bacteria	p__Firmicutes	c__Clostridia	o__Clostridiales	f__Ruminococcaceae	g__Subdoligranulum	s__Subdoligranulum_sp_4_3_54A2FAA	0.17179	0.11845	0.4299	0.06468	0	0	0	0	0	0	0	0.22148	0	0.1535	0	0.16872	0	0	0	0	0	0.05554	0	0	0.05102	0	0.25653	0	0.6253	0	1.43904	0	0.19199	0	0	0	0.2679	0	0	0	0	0	0
k__Bacteria	p__Firmicutes	c__Clostridia	o__Clostridiales	f__Ruminococcaceae	g__Subdoligranulum	s__Subdoligranulum_unclassified	2.48205	0.92056	5.01467	2.84549	0.5175	1.44197	3.16757	2.58938	0.40082	2.10478	0.25881	2.81501	0.084	0.4996	0.4628	1.21429	1.13813	2.06725	0.60697	2.509	0.41088	0.28492	1.30952	0.75245	1.15111	1.21033	9.13138	0.33684	26.8734	1.0612	4.13079	0.109	1.02056	9.61568	0.58988	0.82253	1.17438	0	4.72874	0.51765	0.05607	1.71759	2.78326
k__Bacteria	p__Firmicutes	c__Clostridia	o__Clostridiales	f__Ruminococcaceae	g__Subdoligranulum	s__Subdoligranulum_variabile	0.00041	0	0	0.0015	0	0	0	0.00161	0.0006	0	0	0	0	0	0	0	0.00061	0	0	0.00603	0	0	0	0	0.00195	0	0.00518	0	0.00017	0.00468	0	0	0.00062	0.0017	0	0	0	0	0	0	0	0	0
k__Bacteria	p__Firmicutes	c__Erysipelotrichia	o__Erysipelotrichales	f__Erysipelotrichaceae	g__Catenibacterium	s__Catenibacterium_mitsuokai	0	0	0	0	0	0	0	0	0	0	0	0	0	0	1.03635	0	0	0	0	0	0	0	0	0	0	0	0	0	0.57759	0	0	0	0	0	0.14006	0	0	0	0	0	0	0	0
k__Bacteria	p__Firmicutes	c__Erysipelotrichia	o__Erysipelotrichales	f__Erysipelotrichaceae	g__Coprobacillus	s__Coprobacillus_sp_29_1	0	0	0	0	0	0.07487	0	0	0	0	0	0	0	0.58988	0	0	0	0	0	0	0	0	0.79949	0	0	0	0	0	1.25015	0	0	0	2.02264	0	0	0	1.14418	0	4.48677	0	0	0	0
k__Bacteria	p__Firmicutes	c__Erysipelotrichia	o__Erysipelotrichales	f__Erysipelotrichaceae	g__Coprobacillus	s__Coprobacillus_sp_D6	0	0	0	0	0	0	0	0	0	0	0	0	0	0	0	0	0	0	0	0	0	0	0	0	0	0	0	0	0.33798	0	0	0	0.42531	0	0	0	0.464	0	0.81298	0	0	0	0
k__Bacteria	p__Firmicutes	c__Erysipelotrichia	o__Erysipelotrichales	f__Erysipelotrichaceae	g__Coprobacillus	s__Coprobacillus_unclassified	0	0	0	0	0	0	0.00892	0	0	0.37907	0	0	0	0	0	0	0.00017	0.00175	0	0	0	0.00263	0	0	0	0.00075	0	0.02179	0	0	0.00143	0.00979	0	0	0	0.04561	0	0	0	0	0	0.00758	0.01926
k__Bacteria	p__Firmicutes	c__Erysipelotrichia	o__Erysipelotrichales	f__Erysipelotrichaceae	g__Eggerthia	s__Eggerthia_catenaformis	0	0	0	0	0	0	0	0	0	0	0	0	0	0	0	0	0	0	0	0	0	0	0	0	0	0	0	0	0	0	0	0	0	0	0	0	0	0	0	0	0	0	0
k__Bacteria	p__Firmicutes	c__Erysipelotrichia	o__Erysipelotrichales	f__Erysipelotrichaceae	g__Erysipelotrichaceae_noname	s__Clostridium_innocuum	0	0	0.1384	0.00057	0	0.00077	0.00201	0	0	0	0	0	0	0.00342	0	0	0	0	0	0	0	0	0	0.00058	0	0	0	0	0.00174	0	0.00461	0	0.01196	0	0	0.00341	0.00462	0	0.00116	0	0	0.00161	0
k__Bacteria	p__Firmicutes	c__Erysipelotrichia	o__Erysipelotrichales	f__Erysipelotrichaceae	g__Erysipelotrichaceae_noname	s__Clostridium_ramosum	0	0	0	0	0	0.00262	0.00135	0	0	0.17086	0	0	0	0.01889	0	0	0	0	0	0	0	0.00024	0.15067	0	0	0	0	0.0083	0	0	0	0	0	0	0	0.0263	0	0	0	0	0	0.00106	0.00714
k__Bacteria	p__Firmicutes	c__Erysipelotrichia	o__Erysipelotrichales	f__Erysipelotrichaceae	g__Erysipelotrichaceae_noname	s__Clostridium_spiroforme	0	0	0	0	0	0	0	0	0	0	0	0	0	0	0	0	0	0	0	0	0	0	0	0	0	0	0	0	0	0	0	0	0	0	0	0	0	0	0	0	0	0	0
k__Bacteria	p__Firmicutes	c__Erysipelotrichia	o__Erysipelotrichales	f__Erysipelotrichaceae	g__Erysipelotrichaceae_noname	s__Erysipelotrichaceae_bacterium_21_3	0	0	0.00568	0.00115	0	0	0	0	0	0.04328	0	0.00028	0	0.00198	0	0	0	0	0	0.01327	0	0.00052	0	0	0.00016	0	0.00046	0	0.0051	0	0	0	0.0034	0	0	0	0.00293	0	0	0	0	0	0
k__Bacteria	p__Firmicutes	c__Erysipelotrichia	o__Erysipelotrichales	f__Erysipelotrichaceae	g__Erysipelotrichaceae_noname	s__Erysipelotrichaceae_bacterium_2_2_44A	0	0	0.08958	0.00052	0	0.00796	0.00264	0	0	0.01409	0.00075	0	0	0.00111	0	0.00028	0	0	0	0	0	0	0.00468	0	0.00135	0	0	0.00163	0.00394	0	0	0	0.00357	0	0	0.00303	0.00291	0	0.00279	0	0	0.00943	0
k__Bacteria	p__Firmicutes	c__Erysipelotrichia	o__Erysipelotrichales	f__Erysipelotrichaceae	g__Erysipelotrichaceae_noname	s__Erysipelotrichaceae_bacterium_3_1_53	0	0	0.00893	0	0	0	0	0	0	0	0.00116	0	0	0	0	0.00305	0	0	0	0.02454	0	0.00814	0	0	0	0	0	0	0	0	0	0	0	0	0	0	0	0	0	0	0	0	0
k__Bacteria	p__Firmicutes	c__Erysipelotrichia	o__Erysipelotrichales	f__Erysipelotrichaceae	g__Erysipelotrichaceae_noname	s__Erysipelotrichaceae_bacterium_5_2_54FAA	0	0	0.00045	0	0	0	0	0	0	0	0	0	0	0	0	0	0	0	0	0	0.00238	0	0	0	0	0	0	0	0	0	0	0	0.02522	0	0	0	0	0	0	0	0	0.0106	0
k__Bacteria	p__Firmicutes	c__Erysipelotrichia	o__Erysipelotrichales	f__Erysipelotrichaceae	g__Erysipelotrichaceae_noname	s__Erysipelotrichaceae_bacterium_6_1_45	0.00365	0	0.0147	0	0	0.00158	0	0	0	0	0.0013	0	0	0.01232	0	0	0	0.00229	0	0	0	0	0	0.0122	0.00032	0	0	0	0.00143	0	0.07953	0	0.00834	0	0.0005	0	0	0	0.00761	0	0	0.00201	0
k__Bacteria	p__Firmicutes	c__Erysipelotrichia	o__Erysipelotrichales	f__Erysipelotrichaceae	g__Erysipelotrichaceae_noname	s__Eubacterium_biforme	0	0	0	0	0	0	0	0	0	0	0	0	0.06252	0	1.10019	0	0	0	0	0	0	0.00353	0	1.33601	0	0	0	0	3.34856	0	0	0	0	0	0.00997	0	0.27033	0	0.35996	0	0	0	0
k__Bacteria	p__Firmicutes	c__Erysipelotrichia	o__Erysipelotrichales	f__Erysipelotrichaceae	g__Erysipelotrichaceae_noname	s__Eubacterium_dolichum	0	0	0	0.00353	0	0.02174	0	0	0	0.10372	0	0	0	0	0	0	0	0	0	0	0	0.00049	0	0	0	0.03453	0.00149	0	0	0	0	0.02155	0	0	0.01391	0.00726	0	0	0	0	0.01398	0.00165	0.0357
k__Bacteria	p__Firmicutes	c__Erysipelotrichia	o__Erysipelotrichales	f__Erysipelotrichaceae	g__Holdemania	s__Holdemania_filiformis	0.01217	0.01324	0.05332	0.06966	0.02562	0.00891	0.04495	0.00819	0.01185	0.11742	0	0.05677	0	0	0.02257	0.11482	0.0221	0.00238	0.00243	0.00293	0	0.02726	0	0.02725	0.01071	0.01076	0.06777	0.07181	0.01181	0.06186	0.0719	0	0.04996	0.01532	0.00469	0.08337	0	0	0.00981	0	0	0.17233	0
k__Bacteria	p__Firmicutes	c__Erysipelotrichia	o__Erysipelotrichales	f__Erysipelotrichaceae	g__Holdemania	s__Holdemania_sp_AP2	0	0	0	0	0	0	0	0	0	0	0	0	0	0	0	0.06811	0	0	0	0.1231	0	0	0	0	0	0	0	0	0	0.03958	0	0	0	0	0	0	0	0	0	0	0	0	0
k__Bacteria	p__Firmicutes	c__Erysipelotrichia	o__Erysipelotrichales	f__Erysipelotrichaceae	g__Holdemania	s__Holdemania_unclassified	0.00576	0.00403	0.00094	0	0	0.01516	0	0	0	0.02498	0	0	0.00026	0	0.01567	0	0	0.00509	0	0	0	0	0	0	0.00867	0.00426	0	0	0.00063	0	0	0	0.03366	0.01727	0	0	0	0	0	0.01705	0	0	0
k__Bacteria	p__Firmicutes	c__Erysipelotrichia	o__Erysipelotrichales	f__Erysipelotrichaceae	g__Solobacterium	s__Solobacterium_moorei	0	0.0024	0.00064	0.00057	0.00107	0.00205	0.00159	0	0	0.02855	0	0	8e-05	0	0	0.01376	0	0.0004	0.00102	0.01309	0	0	0.01434	0.0011	0	0	0.00037	0.00337	0.00796	0.0001	0	0.0409	0.00156	0	0.00071	0.01063	0.00504	0	0	0.00845	0.00229	0	0.00217
k__Bacteria	p__Firmicutes	c__Erysipelotrichia	o__Erysipelotrichales	f__Erysipelotrichaceae	g__Turicibacter	s__Turicibacter_sanguinis	0	0.00733	0	0	0	0	0	0.00207	0.03649	0	0	0	0	0	0	0	0.00077	0	0.00055	0	0	0	0.00073	0.00134	0.00751	0	0	0	0	0	0	0	0	0	0.00103	0	0	0	0	0	0	0	0.00179
k__Bacteria	p__Firmicutes	c__Erysipelotrichia	o__Erysipelotrichales	f__Erysipelotrichaceae	g__Turicibacter	s__Turicibacter_unclassified	0	0.00785	0	0	0	0	0	4e-05	0.07637	0	0	0	0	0	0	0	0.00136	0	0	0	0	0	0	0.00293	0.00154	0	0	0	0	0	0	0	0	0	0.00479	0	0	0	0	0	0	0	0.00504
k__Bacteria	p__Firmicutes	c__Negativicutes	o__Selenomonadales	f__Acidaminococcaceae	g__Acidaminococcus	s__Acidaminococcus_fermentans	0	0	0	0.01813	0	0	0	0	0	0	0	0	0	0	0	0	0	0	0	0	0	0	0	0.0963	0	0	0.00176	0	0	0	0	0	0	0	0	0	0	0	0	0	0	0	0
k__Bacteria	p__Firmicutes	c__Negativicutes	o__Selenomonadales	f__Acidaminococcaceae	g__Acidaminococcus	s__Acidaminococcus_intestini	0	0	0	0	0.0002	0	0	0	0	0	0	0	0	0	0	0	0	0.02797	0.00019	0	0	0	0	0	0	0	0.00174	0	0	0	0	0	0	0	0	0.00601	0	0	0	0	0	0	0.01918
k__Bacteria	p__Firmicutes	c__Negativicutes	o__Selenomonadales	f__Acidaminococcaceae	g__Acidaminococcus	s__Acidaminococcus_unclassified	0	0	0	0	0	0	0	0	0	0	0	0	0	0	0	0	0	3.97407	0	0	0	0	0	0	0	0	0	0	0	0	0	0	0	0	0	0	0	0	0	0	0	0	0
k__Bacteria	p__Firmicutes	c__Negativicutes	o__Selenomonadales	f__Acidaminococcaceae	g__Phascolarctobacterium	s__Phascolarctobacterium_succinatutens	0	0	0	0	0	0	0	0	2.80672	0	0	0	3.55613	0	0	0	5.73969	0	0	0	0	0	0	0	0	0	0	0	0	0	0	0	0	0	0	0	0	0	5.96664	0	0	0	0
k__Bacteria	p__Firmicutes	c__Negativicutes	o__Selenomonadales	f__Veillonellaceae	g__Anaeroglobus	s__Anaeroglobus_geminatus	0	0	0	0	0	0	0	0	0	0	0	0	0.01047	0	0	0	0	0	0	0	0	0	0	0	0	0	0	0	0	0	0	0	0	0	0	0.00057	0	0	0	0	0	0	0
k__Bacteria	p__Firmicutes	c__Negativicutes	o__Selenomonadales	f__Veillonellaceae	g__Dialister	s__Dialister_invisus	11.7279	0.01619	0	0	0.00439	0	8.5036	0	0	0.00879	0.00137	0	0.02334	0.28085	0	0	0	0	0	0	0	8.70382	0.02306	0	0.32657	0.00298	0.00087	4.55358	0	4.38932	0	0.01142	0.00077	0	0	0.0402	0	0	0.03488	0	0	0	0
k__Bacteria	p__Firmicutes	c__Negativicutes	o__Selenomonadales	f__Veillonellaceae	g__Dialister	s__Dialister_succinatiphilus	0	0	0	0	0	0.30068	0	0	0	0	3.94622	0	0	0	8.15678	0	0	0	0	0	0	0	0	0	0	0	0	0	0	0	0	0	0	0	0.49554	0	0	0	0	0	0	0	0
k__Bacteria	p__Firmicutes	c__Negativicutes	o__Selenomonadales	f__Veillonellaceae	g__Megamonas	s__Megamonas_funiformis	0.00736	0	0	0.02617	0	0	0	0	0	0	2.25022	0	0	0	0.29987	0	0.71713	0	1.82347	0	0.68726	0.00504	0	0	0	0	0.04365	0	0	0	0	0	0	0	0.13534	0	0.02093	0	0	0	0	0	0
k__Bacteria	p__Firmicutes	c__Negativicutes	o__Selenomonadales	f__Veillonellaceae	g__Megamonas	s__Megamonas_hypermegale	2.58198	0	0	0.0724	0	0.00357	0	0	0	0	0.04941	2.67656	0	0	0.18994	0	0	0.85818	0.00388	0	0.31045	0.00401	0	0	0	0.10574	0.00152	0	0	0	0	0.65723	0	2.16241	0.00862	0	0.00832	0	0	0	0	0	0
k__Bacteria	p__Firmicutes	c__Negativicutes	o__Selenomonadales	f__Veillonellaceae	g__Megamonas	s__Megamonas_rupellensis	0.07404	0	0	0.00288	0	0.07107	0	0	0	0	0.36377	0	0	0	0.01221	0	0	1.70926	0	0	1.52965	0.01454	0	0	0	0.4577	0.26306	0	0	0.00164	0	3.83743	0	0.00257	0.01433	0	0	0	0	0	0	0	0
k__Bacteria	p__Firmicutes	c__Negativicutes	o__Selenomonadales	f__Veillonellaceae	g__Megamonas	s__Megamonas_unclassified	3.32951	0	0	0.11053	0	0.06891	0	0	0	0.00031	5.32044	5.37065	0.00035	0	6.12797	0	3.97978	6.68497	11.2714	0	4.66963	0.08192	0	0	0	1.31034	0.39142	0.00111	0	0.00743	0	9.69836	0.00092	3.2097	0.56396	0	0.01733	0	0.00686	0.00042	0	0	0
k__Bacteria	p__Firmicutes	c__Negativicutes	o__Selenomonadales	f__Veillonellaceae	g__Megasphaera	s__Megasphaera_elsdenii	0	0	0	0	0	0	0	0	0	0	0	0	0	0	0	0.00233	0	0.00158	0.03571	0	0	0.70034	0	0	0	0	0	0	0	0	0	0.0195	0	0	0	0	0	0	0	0	0	0	0.03107
k__Bacteria	p__Firmicutes	c__Negativicutes	o__Selenomonadales	f__Veillonellaceae	g__Megasphaera	s__Megasphaera_micronuciformis	0	0	0	0	0	0	0	0	0	0.05782	0	0	0.02999	0	0	0	0	0	0	0	0	0	0.32494	0	0	0	0	0	0	0	0	0.15432	0	0	0.00289	0	0	0	0.01655	0.00225	0.01494	0	0
k__Bacteria	p__Firmicutes	c__Negativicutes	o__Selenomonadales	f__Veillonellaceae	g__Megasphaera	s__Megasphaera_unclassified	0.09849	0	0	0	0.89965	0	0	0	0	0	0	0	0	0	0	3.85671	0	1.19273	1.91707	0	0	1.12827	0	0	0	0	0	0	0	0	0	0.30003	0	0	0	0	0.23403	0	0.00427	0.0057	0	0	1.16774
k__Bacteria	p__Firmicutes	c__Negativicutes	o__Selenomonadales	f__Veillonellaceae	g__Mitsuokella	s__Mitsuokella_multacida	0	0	0	0	0	0	0	0	0	0	0	0	0	0	0	0	0	0	0	0	0	4.65487	0	0	0	0	0.27206	0	0.1365	0	0	0	0	0	0	0	0	0	0	0	0	0	0
k__Bacteria	p__Firmicutes	c__Negativicutes	o__Selenomonadales	f__Veillonellaceae	g__Mitsuokella	s__Mitsuokella_unclassified	0	0	0	0	0	0	0	0	0	0.00679	0	0	0	0	0	0	0	0	0	0	0	0.39994	0	0	0	0	0.03914	0	0.01558	0	0	0	0	0	0	0	0	0	0	0	0	0	0
k__Bacteria	p__Firmicutes	c__Negativicutes	o__Selenomonadales	f__Veillonellaceae	g__Selenomonas	s__Selenomonas_artemidis	0	0	0	0	0	0	0	0	0	0	0	0	0	0	0	0	0	0	0	0	0	0	0	0	0	0	0	0	0	0	0	0	0	0	0	0	0	0	0	0	0	0	0
k__Bacteria	p__Firmicutes	c__Negativicutes	o__Selenomonadales	f__Veillonellaceae	g__Selenomonas	s__Selenomonas_flueggei	0	0	0	0	0	0	0	0	0	0	0	0	0	0	0	0	0	0	0	0	0	0	0	0	0	0	0	0	0	0	0	0	0	0	0	0	0	0	0	0	0	0	0
k__Bacteria	p__Firmicutes	c__Negativicutes	o__Selenomonadales	f__Veillonellaceae	g__Selenomonas	s__Selenomonas_noxia	0	0	0	0	0	0	0	0	0	0.00575	0	0	0.00077	0	0	0	0	0	0	0	0	0	0	0	0	0	0	0	0	0	0	0	0	0	0	0	0	0	0	0	0	0	0
k__Bacteria	p__Firmicutes	c__Negativicutes	o__Selenomonadales	f__Veillonellaceae	g__Veillonella	s__Veillonella_atypica	0.00575	0.00588	0.00657	0	0.00236	0.0884	0.01575	0.06167	0.01396	0.38596	0.03386	0.0014	0.06454	0.00245	0.00058	0	0.00721	0	0.00072	0	0.00204	0.02982	0.14358	0.03586	0.00978	0.06645	0.02385	0.01774	0	0.00241	0	0.35485	0.00526	0	0.21761	0.00735	0	0	0.08969	0.04313	0.00413	0.02787	0
k__Bacteria	p__Firmicutes	c__Negativicutes	o__Selenomonadales	f__Veillonellaceae	g__Veillonella	s__Veillonella_dispar	0.00663	0.00839	0.00161	0	0.00107	0.00647	0.00093	0.02181	0	0.03932	0.01659	0	0.16227	0.00181	0	0	0	0	0	0	0.00171	0.00571	0.07797	0.21067	0.00936	0.03128	0.00495	0.00091	0.00423	0.00225	0	0.18547	0.00415	0	0.09428	0.00067	0	0	0.04041	0.02874	0.00147	0.00187	0
k__Bacteria	p__Firmicutes	c__Negativicutes	o__Selenomonadales	f__Veillonellaceae	g__Veillonella	s__Veillonella_parvula	0.01741	0.08801	0.00553	0.00051	0.01156	0.02504	0.08024	0.14505	0.00481	0.61981	0.01553	0.00282	0.4095	0.83947	0.00036	0.001	0.05383	0.00267	0.00128	0	0.29824	0.3064	0.21405	1.19405	0.08125	0.14919	0.02334	0.07159	0.02237	0.03642	0	1.20598	0.02526	0	0.09008	0.01431	0	0	0.05381	0.06767	0.08458	0.02139	0.01105
k__Bacteria	p__Firmicutes	c__Negativicutes	o__Selenomonadales	f__Veillonellaceae	g__Veillonella	s__Veillonella_unclassified	0.01758	0.0278	0.01053	0.0006	0.01158	0.07984	0.0132	0.08029	0.01045	1.60924	0.06565	0.00959	2.60866	0.15032	0.00719	0.00419	0.02971	0.0072	0.0072	0.00341	0.03575	0.66484	1.89309	1.09906	0.21461	0.89066	0.00681	0.06184	0.0121	0.00724	0	5.02558	0.02104	0.00409	0.90768	0.00503	0.00359	0	0.82552	0.0881	0.17434	0.02232	0.00318
k__Bacteria	p__Fusobacteria	c__Fusobacteriia	o__Fusobacteriales	f__Fusobacteriaceae	g__Cetobacterium	s__Cetobacterium_somerae	0	0	0	0	0	0	0	0	0	0	0	0	0	0	0	0	0	0	0	0	0	0	0	0	0	0	0	0	0	0	0	0	0	0	0	0	0	0	0	0	0	0	0
k__Bacteria	p__Fusobacteria	c__Fusobacteriia	o__Fusobacteriales	f__Fusobacteriaceae	g__Fusobacterium	s__Fusobacterium_mortiferum	0	0	0	0	0	0	0	0	0	0	0	10.1548	0	0	0	0	0	0	1.17427	0	0	0.00089	0	0	0	0	0	0	0	0	0	0	0	0	0	0	0	0	0	0	0.3122	0.25287	0
k__Bacteria	p__Fusobacteria	c__Fusobacteriia	o__Fusobacteriales	f__Fusobacteriaceae	g__Fusobacterium	s__Fusobacterium_nucleatum	0.00045	0.00116	0	0	0	0	0	0	0	0.0242	0.00186	0	0.006	0	0	0	0.00066	0	0	0	0	0	0.00196	0.00171	0	0	0	0.01645	0	0	0	0.09107	0	0	0	0.00256	0	0	0.02074	0.00172	0	0	0
k__Bacteria	p__Fusobacteria	c__Fusobacteriia	o__Fusobacteriales	f__Fusobacteriaceae	g__Fusobacterium	s__Fusobacterium_periodonticum	0	0	0	0	0	0	0	0	0	0	0	0	0	0	0	0	0	0	0	0	0	0	0	0	0	0	0	0	0	0	0	0.0282	0	0	0	0	0	0	0	0	0	0	0
k__Bacteria	p__Fusobacteria	c__Fusobacteriia	o__Fusobacteriales	f__Fusobacteriaceae	g__Fusobacterium	s__Fusobacterium_ulcerans	0	0	0	0	0	0.01558	0	0	0	0	0	0	0	0	0	0	0	0	0	0	0	0	0	0	0	0	0	0.07423	0	0	0	0.09856	0	0.00451	0	0	0	0	0	0	0.00036	0	0
k__Bacteria	p__Fusobacteria	c__Fusobacteriia	o__Fusobacteriales	f__Fusobacteriaceae	g__Fusobacterium	s__Fusobacterium_varium	0	0	0	0	0	0	0	0	0	0	0	0	0	0	0	0	0	0	0	0	0	0	0	0	0	0	0	0	0	0	0	0.0098	0	0	0	0	0	0	0	0	0.65104	0.04009	0
k__Bacteria	p__Fusobacteria	c__Fusobacteriia	o__Fusobacteriales	f__Leptotrichiaceae	g__Leptotrichia	s__Leptotrichia_shahii	0	0	0	0	0	0	0	0	0	0	0	0	0	0	0	0	0	0	0	0	0	0	0	0	0	0	0	0	0	0	0	0	0	0	0.00178	0	0	0	0	0	0	0	0
k__Bacteria	p__Fusobacteria	c__Fusobacteriia	o__Fusobacteriales	f__Leptotrichiaceae	g__Leptotrichia	s__Leptotrichia_unclassified	0	0	0	0	0	0	0	0.00354	0	0.0005	0	0	0	0	0	0	0	0	0	0	0	0	0	0	0	0	0	0	0	0	0	0	0	0	0.00264	0	0	0	0	0	0	0	0
k__Bacteria	p__Fusobacteria	c__Fusobacteriia	o__Fusobacteriales	f__Leptotrichiaceae	g__Leptotrichia	s__Leptotrichia_wadei	0	0	0	0	0	0	0	0.00047	0	0	0	0	0	0	0	0	0	0	0	0	0	0	0	0	0	0	0	0	0	0	0	0	0	0	0.00752	0	0	0	0	0	0	0	0
k__Bacteria	p__Proteobacteria	c__Alphaproteobacteria	o__Caulobacterales	f__Caulobacteraceae	g__Brevundimonas	s__Brevundimonas_diminuta	0	0	0	0	0	0	0	0	0	0	0	0	0	0	0	0	0	0	0	0.00164	0	0	0	0	0	0	0	0	0	0	0	0	0	0	0	0	0	0.00259	0	0	0	0	0
k__Bacteria	p__Proteobacteria	c__Alphaproteobacteria	o__Caulobacterales	f__Caulobacteraceae	g__Brevundimonas	s__Brevundimonas_unclassified	0	0	0	0	0	0	0	0	0	0	0	0	0	0	0	0	0	0	0	0.00079	0	0	0	0	0	0	0	0	0	0	0	0	0	0	0	0	0	0	0	0	0	0	0
k__Bacteria	p__Proteobacteria	c__Alphaproteobacteria	o__Rhizobiales	f__Brucellaceae	g__Ochrobactrum	s__Ochrobactrum_anthropi	0	0	0	0	0	0	0	0	0	0	0	0	0	0	0	0	0	0	0	0	0	0	0	0	0	0	0	0	0	0	0	0	0	0	0	0	0	0.01481	0	0	0	0	0
k__Bacteria	p__Proteobacteria	c__Alphaproteobacteria	o__Rhizobiales	f__Rhizobiaceae	g__Sinorhizobium	s__Sinorhizobium_unclassified	0	0	0	0	0	0	0	0	0	0	0	0	0	0	0	0	0	0	0	0	0	0	0	0	0	0	0	0	0	0	0	0	0	0	0	0	0	0.00028	0	0	0	0	0
k__Bacteria	p__Proteobacteria	c__Betaproteobacteria	o__Burkholderiales	f__Alcaligenaceae	g__Alcaligenes	s__Alcaligenes_faecalis	0	0	0	0	0	0	0	0	0	0	0	0	0	0	0	0	0	0	0	0	0	0	0	0	0	0	0	0	0	0	0	0	0	0	0	0	0	0.02627	0	0	0	0	0
k__Bacteria	p__Proteobacteria	c__Betaproteobacteria	o__Burkholderiales	f__Alcaligenaceae	g__Alcaligenes	s__Alcaligenes_unclassified	0	0	0	0	0	0	0	0	0	0	0	0	0	0	0	0	0	0	0	0	0	0	0	0	0	0	0	0	0	0	0	0	0	0	0	0	0	4.38398	0	0	0	0	0
k__Bacteria	p__Proteobacteria	c__Betaproteobacteria	o__Burkholderiales	f__Alcaligenaceae	g__Bordetella	s__Bordetella_unclassified	0	0	0	0	0	0	0	0	0	0	0	0	0	0	0	0	0	0	0	0	0	0	0	0	0	0	0	0	0	0	0	0	0	0	0	0	0	0.06104	0	0	0	0	0
k__Bacteria	p__Proteobacteria	c__Betaproteobacteria	o__Burkholderiales	f__Alcaligenaceae	g__Oligella	s__Oligella_unclassified	0	0	0	0	0	0	0	0	0	0	0	0	0	0	0	0	0	0	0	0	0	0	0	0	0	0	0	0	0	0	0	0	0	0	0	0	0	0.00102	0	0	0	0	0
k__Bacteria	p__Proteobacteria	c__Betaproteobacteria	o__Burkholderiales	f__Alcaligenaceae	g__Pusillimonas	s__Pusillimonas_unclassified	0	0	0	0	0	0	0	0	0	0	0	0	0	0	0	0	0	0	0	0	0	0	0	0	0	0	0	0	0	0	0	0	0	0	0	0	0	0.00086	0	0	0	0	0
k__Bacteria	p__Proteobacteria	c__Betaproteobacteria	o__Burkholderiales	f__Burkholderiaceae	g__Lautropia	s__Lautropia_mirabilis	0	0	0	0	0	0	0	0	0	0	0	0	0	0	0	0	0	0	0	0	0	0	0	0	0	0	0	0	0	0	0	0.00377	0	0	0	0	0	0	0.00349	0	0	0	0
k__Bacteria	p__Proteobacteria	c__Betaproteobacteria	o__Burkholderiales	f__Burkholderiales_noname	g__Burkholderiales_noname	s__Burkholderiales_bacterium_1_1_47	0	0.67186	0.00501	0.01718	0.13653	0.3966	0.44516	0.05504	0.0092	0.10822	0.00182	0.00497	0.00193	0.00302	0.11764	0	0.02131	0.07285	0.1513	0.53307	0.03145	0	0	1.04376	0.05214	0.46821	0	0.68822	0.02687	0.73546	0.22116	0	0.32518	0.07075	0.01679	0.29327	0.13571	0	0.00322	0.26931	0.11147	0.40844	0
k__Bacteria	p__Proteobacteria	c__Betaproteobacteria	o__Burkholderiales	f__Comamonadaceae	g__Comamonas	s__Comamonas_testosteroni	0	0	0	0	0	0	0	0	0	0	0	0	0	0	0	0	0	0	0	0	0	0	0	0	0	0	0	0	0	0	0	0	0	0	0	0	0	0.11256	0	0	0	0	0
k__Bacteria	p__Proteobacteria	c__Betaproteobacteria	o__Burkholderiales	f__Comamonadaceae	g__Comamonas	s__Comamonas_unclassified	0	0	0	0	0	0	0	0	0	0	0	0	0	0	0	0	0	0	0	0	0	0	0	0	0	0	0	0	0	0	0	0	0	0	0	0	0	0	0	0	0	0	0
k__Bacteria	p__Proteobacteria	c__Betaproteobacteria	o__Burkholderiales	f__Comamonadaceae	g__Delftia	s__Delftia_acidovorans	0	0	0	0	0	0	0	0	0	0	0	0	0	0	0	0	0	0	0	0	0	0	0	0	0	0	0	0	0	0	0	0	0	0	0	0	0	0.0005	0	0	0	0	0
k__Bacteria	p__Proteobacteria	c__Betaproteobacteria	o__Burkholderiales	f__Comamonadaceae	g__Delftia	s__Delftia_unclassified	0	0	0	0	0	0	0	0	0	0	0	0	0	0	0	0	0	0	0	0	0	0	0	0	0	0	0	0	0	0	0	0	0	0	0	0	0	0.00102	0	0	0	0	0
k__Bacteria	p__Proteobacteria	c__Betaproteobacteria	o__Burkholderiales	f__Oxalobacteraceae	g__Oxalobacter	s__Oxalobacter_formigenes	0.10229	0.01845	0.14745	0	0	0	0.3425	0.01516	0.04173	0.1281	0	0.07349	0	0	0.16607	0.14569	0	0	0	0	0.016	0.0153	0	0	0.09651	0	0.05564	0	0.04821	0	0.08342	0	0.61248	0.08893	0	0	0	0	0	0.16259	0	0	0
k__Bacteria	p__Proteobacteria	c__Betaproteobacteria	o__Burkholderiales	f__Sutterellaceae	g__Parasutterella	s__Parasutterella_excrementihominis	0	0.47177	0.00438	0.0279	0.13651	0.34565	0.00036	0.03985	0.04188	0.16145	0	0.016	0.00146	0.00604	0.17385	0	0.04585	0.15345	0.24727	0.55493	0.06553	0	0	0.91958	0.02787	0.58673	0.00465	0.18417	0.08507	0.01487	0.12278	0	0.11589	0.01275	0.01301	0.30449	0.16193	0	0.00723	0.18911	0.06886	0.42574	0
k__Bacteria	p__Proteobacteria	c__Betaproteobacteria	o__Burkholderiales	f__Sutterellaceae	g__Sutterella	s__Sutterella_parvirubra	0	0	0	0	0	0	0	0	0	0	0	2.91014	0	0	0	0	0	0	0	0	0	0	0	0	0	0	0	0	0	0	0	0	0	0	0	0	0	0	0	0	0	0	0
k__Bacteria	p__Proteobacteria	c__Betaproteobacteria	o__Burkholderiales	f__Sutterellaceae	g__Sutterella	s__Sutterella_wadsworthensis	0	0	0.55125	2.95178	0	0	0	0	0	0	0.95979	0	0.11396	0	0	0	0	0	0	0	0	1.01393	14.0434	0	0.66523	0	1.27496	0	0	0	0	0	0	0	0	0	0	0	1.24246	0	0	0	0.00108
k__Bacteria	p__Proteobacteria	c__Betaproteobacteria	o__Neisseriales	f__Neisseriaceae	g__Neisseria	s__Neisseria_elongata	0	0	0	0	0	0	0	0	0	0	0	0	0	0	0	0	0	0	0	0	0	0	0	0	0	0	0	0	0	0	0	0	0	0	0	0	0	0	0	0	0	0	0
k__Bacteria	p__Proteobacteria	c__Betaproteobacteria	o__Neisseriales	f__Neisseriaceae	g__Neisseria	s__Neisseria_flavescens	0	0	0	0	0	0	0	0	0	0	0	0	0	0	0	0	0	0	0	0	0	0	0	0	0	0	0	0	0	0	0	0	0	0	0	0	0	0	0	0	0	0	0
k__Bacteria	p__Proteobacteria	c__Betaproteobacteria	o__Neisseriales	f__Neisseriaceae	g__Neisseria	s__Neisseria_meningitidis	0	0	0	0	0	0	0	0	0	0	0	0	0	0	0	0	0	0	0	0	0	0	0	0	0	0	0	0	0.00027	0	0	0	0	0	0	0	0	0	0	0	0	0	0
k__Bacteria	p__Proteobacteria	c__Betaproteobacteria	o__Neisseriales	f__Neisseriaceae	g__Neisseria	s__Neisseria_unclassified	0	0	0	0	0	0	0	0	0	0	0	0	0	0	0	0	0	0	0	0	0	0.0017	0.00378	0	0	0	0	0	0.01009	0	0	0	0.00824	0	0	0	0	0	0	0	0	0	0
k__Bacteria	p__Proteobacteria	c__Deltaproteobacteria	o__Desulfovibrionales	f__Desulfovibrionaceae	g__Bilophila	s__Bilophila_unclassified	1.01498	0.48342	0.68711	0.54353	0.79104	1.14925	0	0.04404	0.01003	0.43669	0.35113	1.15588	0.02951	0.78756	0.39327	1.74071	0.26893	0.35582	0.26287	2.03463	0.70684	0.46439	0.00038	0	0.18104	0.36425	0.62973	0.14535	0.01314	0.53543	1.04288	0.0832	1.68113	0.32798	0.12617	0.25841	0.23518	0	0.02791	0.21797	0	0.32313	0
k__Bacteria	p__Proteobacteria	c__Deltaproteobacteria	o__Desulfovibrionales	f__Desulfovibrionaceae	g__Bilophila	s__Bilophila_wadsworthia	0.34264	0.03702	0.00189	0.08103	0	0.16568	0	0	0	0.62344	0.09241	0.05312	0.0011	0.17194	0.0672	0.03845	0.05512	0.04603	0.01063	0.27287	0.11904	0.02273	0	0	0.04099	0.0657	0.08889	0.02547	0.00235	0.05062	0.14058	0	0.02376	0.0269	0.02131	0.02714	0.02987	0	0.00087	0.09437	0	0.05487	0
k__Bacteria	p__Proteobacteria	c__Deltaproteobacteria	o__Desulfovibrionales	f__Desulfovibrionaceae	g__Desulfovibrio	s__Desulfovibrio_desulfuricans	0	0.00113	0.00517	0	0	0.00207	0	0.11126	0.00274	0	0	0.09555	0	0	0.01627	0.01443	0.00097	0	0.00232	0.02161	0	0	0	0	0.00434	0	0.00913	0.00184	0.00788	0.00256	0	0	0.00221	0.11045	0.00181	0.00061	0.00316	0	0	0	0	0.00149	0
k__Bacteria	p__Proteobacteria	c__Deltaproteobacteria	o__Desulfovibrionales	f__Desulfovibrionaceae	g__Desulfovibrio	s__Desulfovibrio_piger	0	0	0	0	0.32388	0	0	0	0.20263	0	0	0	0.0264	0	0	0	0	0	0	0	0	0.18692	0	0	0	0	0	0	0	0	0.60392	0	0	0	0	0	1.50135	0	0.48877	0	0	0	0
k__Bacteria	p__Proteobacteria	c__Epsilonproteobacteria	o__Campylobacterales	f__Campylobacteraceae	g__Campylobacter	s__Campylobacter_concisus	0	0	0	0	0	0	0	0	0	0	0	0	0.00656	0	0	0	0	0	0	0	0	0	0.00082	0	0	0	0	0	0	0	0	0.00612	0	0	0	0	0	0	0.00355	0	0	0	0
k__Bacteria	p__Proteobacteria	c__Epsilonproteobacteria	o__Campylobacterales	f__Campylobacteraceae	g__Campylobacter	s__Campylobacter_curvus	0	0	0	0	0	0	0	0	0	0	0	0	0	0	0	0	0	0	0	0	0	0	0	0	0	0	0	0	0	0	0	0	0	0	0	0	0	0	0.00097	0	0	0	0
k__Bacteria	p__Proteobacteria	c__Epsilonproteobacteria	o__Campylobacterales	f__Campylobacteraceae	g__Campylobacter	s__Campylobacter_gracilis	0	0	0	0	0	0	0	0	0	0	0.00039	0	0.00352	0	0	0	0	0	0	0	0	0	0	0	0	0	0	0	0	0	0	0.00642	0	0	0	0	0	0	0.02	0	0	0	0
k__Bacteria	p__Proteobacteria	c__Epsilonproteobacteria	o__Campylobacterales	f__Campylobacteraceae	g__Campylobacter	s__Campylobacter_hominis	0	0	0	0.00121	0	0	0	0	0	0.0013	0.00157	0	0	0	0	0	0	0	0	0	0	0	0	0	0.13157	0	0	0	0	0	0	0	0	0	0	0	0.12341	0	0	0	0	0	0
k__Bacteria	p__Proteobacteria	c__Epsilonproteobacteria	o__Campylobacterales	f__Campylobacteraceae	g__Campylobacter	s__Campylobacter_showae	0	0	0	0	0	0	0	0	0	0	0	0	0	0	0	0	0	0	0	0	0	0	0	0	0	0	0	0	0	0	0	0	0	0	0	0	0	0	0	0	0	0	0
k__Bacteria	p__Proteobacteria	c__Epsilonproteobacteria	o__Campylobacterales	f__Campylobacteraceae	g__Campylobacter	s__Campylobacter_sp_10_1_50	0	0	0	0	0	0	0	0	0	0	0	0	0	0	0	0	0	0	0	0	0	0	0	0	0	0	0	0	0	0	0	0	0	0	0	0	0	0	0	0	0	0	0
k__Bacteria	p__Proteobacteria	c__Gammaproteobacteria	o__Aeromonadales	f__Aeromonadaceae	g__Aeromonas	s__Aeromonas_caviae	0	0	0	0	0	0	0	0	0	0	0	0	0	0	0	0	0	0	0	0	0	0	0	0	0	0	0	0	0	0	0	0	0	0	0.00043	0	0	0	0	0	0	0	0
k__Bacteria	p__Proteobacteria	c__Gammaproteobacteria	o__Aeromonadales	f__Aeromonadaceae	g__Aeromonas	s__Aeromonas_hydrophila	0	0	0	0	0	0	0	0	0	0	0	0	0	0	0	0	0	0	0	0	0	0	0	0	0	0	0	0	0	0	0	0	0	0	0	0	0	0	0	0	0	0.00099	0
k__Bacteria	p__Proteobacteria	c__Gammaproteobacteria	o__Aeromonadales	f__Aeromonadaceae	g__Aeromonas	s__Aeromonas_unclassified	0	0	0	0	0	0	0	0	0	0	0	0	0	0	0	0	0	0	0	0	0	0	0	0	0	0	0	0	0	0	0	0	0	0	0.00056	0	0	0	0	0	0	0	0
k__Bacteria	p__Proteobacteria	c__Gammaproteobacteria	o__Aeromonadales	f__Aeromonadaceae	g__Aeromonas	s__Aeromonas_veronii	0	0	0	0	0	0	0	0	0	0	0	0	0	0	0	0	0	0	0	0	0	0	0	0	0	0	0	0	0	0	0	0	0	0	0	0	0	0	0	0	0	0	0
k__Bacteria	p__Proteobacteria	c__Gammaproteobacteria	o__Enterobacteriales	f__Enterobacteriaceae	g__Citrobacter	s__Citrobacter_freundii	0	0.00304	0.00071	0	0	0.00538	0	0.00262	0	0	0.11085	0	0	0	0	0	0	0.01867	0.12252	0.02388	0	0	0	0	0	0	0	0.02129	0	0.00011	0.0072	0	0.00376	0.02517	0.01296	0	0	6.94069	0.01673	0	0.06179	0.00126	0.1471
k__Bacteria	p__Proteobacteria	c__Gammaproteobacteria	o__Enterobacteriales	f__Enterobacteriaceae	g__Citrobacter	s__Citrobacter_koseri	0	0	0	0	0	0	0	0	0	0	0	0	0	0	0	0	0	0	0	0	0	0.00358	0	0	0	0	0	0	0	0	0	0	0	0	0	0	0	0	0	0	0	0	0
k__Bacteria	p__Proteobacteria	c__Gammaproteobacteria	o__Enterobacteriales	f__Enterobacteriaceae	g__Citrobacter	s__Citrobacter_unclassified	0	0.00065	0.00239	0	0	0.00308	0	0.00121	0	0	0.13028	0	0	0	0	0	0	0.01255	0.13646	0.01726	0	0	0	0	0	0.00076	0	0.18185	0	0	0	0	0.00052	0.02039	0.01966	0.00024	0.00271	20.5878	0.00792	0	0.05183	0.00199	0.12843
k__Bacteria	p__Proteobacteria	c__Gammaproteobacteria	o__Enterobacteriales	f__Enterobacteriaceae	g__Cronobacter	s__Cronobacter_dublinensis	0	0	0	0	0	0	0	0	0	0	0	0	0	0	0	0	0	0	0	0	0	0	0	0	0	0	0	0	0	0	0	0	0	0	0	0	0	0	0	0	0	0	0
k__Bacteria	p__Proteobacteria	c__Gammaproteobacteria	o__Enterobacteriales	f__Enterobacteriaceae	g__Cronobacter	s__Cronobacter_unclassified	0	0	0	0	0	0	0	0	0	0	0	0	0	0	0	0	0	0	0	0	0	0	0	0	0	0	0	0	0	0	0	0	0	0	0.0032	0	0	0	0	0	0	0	0
k__Bacteria	p__Proteobacteria	c__Gammaproteobacteria	o__Enterobacteriales	f__Enterobacteriaceae	g__Cronobacter	s__Cronobacter_universalis	0	0	0	0	0	0	0	0	0	0	0	0	0	0	0	0	0	0	0	0	0	0	0	0	0	0	0	0	0	0	0	0	0	0	0	0	0	0	0	0	0	0	0
k__Bacteria	p__Proteobacteria	c__Gammaproteobacteria	o__Enterobacteriales	f__Enterobacteriaceae	g__Dickeya	s__Dickeya_unclassified	0	0	0	0	0	0	0	0	0	0	0	0	0.00425	0	0	0	0	0	0	0	0	0	0	0	0	0	0	0	0	0	0	0	0	0	0	0	0	0	0	0	0	0	0
k__Bacteria	p__Proteobacteria	c__Gammaproteobacteria	o__Enterobacteriales	f__Enterobacteriaceae	g__Enterobacter	s__Enterobacter_aerogenes	0	0	0	0	0	0.00917	0.56712	0.00922	0	0	0.27631	0	0.00099	8.25452	0	0	0	0	0	0.01386	0	0	0	0	0	0	0	0	0	0	0	0	0	0	0	0	0	0	1.08817	0	0	0	0
k__Bacteria	p__Proteobacteria	c__Gammaproteobacteria	o__Enterobacteriales	f__Enterobacteriaceae	g__Enterobacter	s__Enterobacter_asburiae	0	0	0	0	0	0	0	0	0	0	0	0	0	0	0	0	0	0	0	0	0	0	0	0	0	0	0	0	0	0	0	0	0	0	0	0	0	0	0.009	0	0	0	0
k__Bacteria	p__Proteobacteria	c__Gammaproteobacteria	o__Enterobacteriales	f__Enterobacteriaceae	g__Enterobacter	s__Enterobacter_cancerogenus	0	0	0	0	0	0	0.6726	0	0	0	0	0	0	0	0	0	0	0	0	0	0	0	0	0	0	0	0	0	0	0	0	0	0	0	0	0	0	0	0	0	0	0	0
k__Bacteria	p__Proteobacteria	c__Gammaproteobacteria	o__Enterobacteriales	f__Enterobacteriaceae	g__Enterobacter	s__Enterobacter_cloacae	0.02614	0.01917	0.12458	0.00138	0.02174	0.17353	0.0068	0.61143	1.87199	0.01205	0.18268	0	0.02448	0	0	0	0.00514	0.00468	0.02336	0.01725	0	0.04489	0.05552	0.00335	0	0.02116	0	0.59364	0.00738	0	0.00752	0	0.00065	0.00052	6.56551	0	0	0	0.41151	0	0.02421	0.15648	0.08629
k__Bacteria	p__Proteobacteria	c__Gammaproteobacteria	o__Enterobacteriales	f__Enterobacteriaceae	g__Enterobacter	s__Enterobacter_hormaechei	0	0	0	0	0	0	0	0	0	0	0	0	0.00054	0	0	0	0	0	0	0	0	0	0	0	0	0	0	0	0	0	0	0	0	0	0	0	0	0	0	0	0	0	0
k__Bacteria	p__Proteobacteria	c__Gammaproteobacteria	o__Enterobacteriales	f__Enterobacteriaceae	g__Enterobacter	s__Enterobacter_mori	0	0	0	0	0	0	0	0	0	0	8e-05	0	0	0	0	0	0	0	0	0	0	0	0	0	0	0	0	0	0	0	0	0	0	0	0	0	0	0	0	0	0	0	0
k__Bacteria	p__Proteobacteria	c__Gammaproteobacteria	o__Enterobacteriales	f__Enterobacteriaceae	g__Escherichia	s__Escherichia_coli	0.00265	0.18339	0.46388	10.4967	1.51841	0.66346	0.06849	0.80635	31.6288	0.21894	0.19187	0.01111	0.07227	0.09188	0.01778	0.74202	0.00896	23.8197	7.85341	0.06133	0.74656	3.66046	11.8828	2.35755	28.5454	0.1211	1.39656	8.64135	2.54612	0.18253	2.58226	1.14925	1.11375	1.17904	4.16601	0.1579	8.81181	0.21939	5.83598	0.17416	0.26884	2.02828	0.20919
k__Bacteria	p__Proteobacteria	c__Gammaproteobacteria	o__Enterobacteriales	f__Enterobacteriaceae	g__Escherichia	s__Escherichia_fergusonii	0	0	0	0	0	0	0	0	0	0	0	0	0	0	0	0	0	0.03686	0	0	0	0	0	0	0	0	0	0	0	0	0	0	0	0	0	0	0	0	0	0	0	0	0
k__Bacteria	p__Proteobacteria	c__Gammaproteobacteria	o__Enterobacteriales	f__Enterobacteriaceae	g__Escherichia	s__Escherichia_hermannii	0	0	0	0	0	0.00636	0	0	0	0	0.00068	0	0	0	0	0	0	0	0	0	0	0	0	0	0	0	0	0	0	0	0	0	0	0	0.00343	0	0	0	0	0	0	0	0
k__Bacteria	p__Proteobacteria	c__Gammaproteobacteria	o__Enterobacteriales	f__Enterobacteriaceae	g__Escherichia	s__Escherichia_unclassified	0.0086	0	0.13654	1.95292	0.17004	0	0.13249	0.11731	2.06696	0.09965	0.16208	0	0.01013	1.33621	0	0.01103	0.01048	2.24501	1.66043	0.01744	0.14	0.42033	0	0	0.41373	0.05169	0	0.42656	0	0	0.25619	0	0.14816	0	0	0	0	3.90893	0.99672	0.04762	0	0.25491	0.02575
k__Bacteria	p__Proteobacteria	c__Gammaproteobacteria	o__Enterobacteriales	f__Enterobacteriaceae	g__Klebsiella	s__Klebsiella_oxytoca	0	0	0	0	0	0.00962	0.0006	0.00145	0	0	0.04968	0	0.00045	0	0	0	0	0	0	0	0	0	0	0	0	0	0	0	0	0	0.40856	0	0	0	0.11532	0	0	0	0	0	0	0.00407	0
k__Bacteria	p__Proteobacteria	c__Gammaproteobacteria	o__Enterobacteriales	f__Enterobacteriaceae	g__Klebsiella	s__Klebsiella_pneumoniae	0.15706	18.4831	0.71161	14.8367	0.1418	0.59563	0.08878	0.54914	4.23455	0.3524	3.15781	0.00603	0.15086	1.13552	0.01802	1.33893	2.19765	1.99721	2.54818	0.31316	0	0.01099	0	14.0303	0	0	0.07048	3.6929	0.00257	0.00176	0.80019	0.99018	0.23917	0	2.50517	0	0.00312	0.38074	6.83233	0.00638	0.5684	3.7346	5.5892
k__Bacteria	p__Proteobacteria	c__Gammaproteobacteria	o__Enterobacteriales	f__Enterobacteriaceae	g__Klebsiella	s__Klebsiella_sp_1_1_55	0	0	0	0	0	0	0	0	0	0	0	0	0	0	0	0	0	0	0	0	0	0	0	0	0	0	0	0	0	0	0	0	0	0	0	0	0	0	0	0	0	0	0
k__Bacteria	p__Proteobacteria	c__Gammaproteobacteria	o__Enterobacteriales	f__Enterobacteriaceae	g__Klebsiella	s__Klebsiella_sp_MS_92_3	0	0	0	0	0	0	0	0	0	0	0	0	0	0	0	0	0	0	0	0	0	0	0	16.4364	0	0	0	0	0	0	0.12054	0	0	0	0	0	0	0	0	0	0	0.22148	0
k__Bacteria	p__Proteobacteria	c__Gammaproteobacteria	o__Enterobacteriales	f__Enterobacteriaceae	g__Klebsiella	s__Klebsiella_unclassified	0	0	0	0	0	0	0.07846	0	0	0	0	0	0	0	0	0	0	0	0	0	0	0	0.00553	0	0	0.00875	0	0	0	0	0	0	0	0	0	0	0	0	0	0	0	0	0
k__Bacteria	p__Proteobacteria	c__Gammaproteobacteria	o__Enterobacteriales	f__Enterobacteriaceae	g__Klebsiella	s__Klebsiella_variicola	0.00118	0	0	0	0	0.00291	0	0	0	0	0.0003	0	0.001	0	0	0	0	0	0	0	0	0	0	0	0	0	0	0	0	0	0	0	0	0	0	0	0	0	0.04563	0	0	0	0.00344
k__Bacteria	p__Proteobacteria	c__Gammaproteobacteria	o__Enterobacteriales	f__Enterobacteriaceae	g__Morganella	s__Morganella_morganii	0	0	0	0	0	0	0	0	0	0	0	0	0	0	0	0	0	0	0	0	0	0	0	0	0	0.01466	0	0	0	0	0.0571	0	0	0.00458	0	0.00118	0.00478	34.0687	0	0	0	0	0
k__Bacteria	p__Proteobacteria	c__Gammaproteobacteria	o__Enterobacteriales	f__Enterobacteriaceae	g__Pantoea	s__Pantoea_agglomerans	0	0	0	0	0	0	0	0	0	0	0	0	0	0	0	0	0	0	0	0	0	0	0	0	0	0	0	0	0	0	0	0	0	0	0	0	0	0	0	0	0	0	0
k__Bacteria	p__Proteobacteria	c__Gammaproteobacteria	o__Enterobacteriales	f__Enterobacteriaceae	g__Pantoea	s__Pantoea_dispersa	0	0	0	0	0	0	0	0	0	0	0	0	0	0	0	0	0	0	0	0	0	0	0	0	0	0	0	0	0	0	0	0	0	0	0	0	0	0	0.19584	0	0	0	0
k__Bacteria	p__Proteobacteria	c__Gammaproteobacteria	o__Enterobacteriales	f__Enterobacteriaceae	g__Pantoea	s__Pantoea_unclassified	0	0	0.01278	0.03494	0	0	0.00735	0	0.03723	0	0.00458	0	0	0.05922	0	0	0	0.02155	0.01447	0	0	0.00325	0	0	0.0092	0	0	0.01697	0	0	0	0	0.00655	0	0.06228	0	0	0	0.02726	0	0	0.01839	0
k__Bacteria	p__Proteobacteria	c__Gammaproteobacteria	o__Enterobacteriales	f__Enterobacteriaceae	g__Plesiomonas	s__Plesiomonas_shigelloides	0	0	0	0	0	0	0	0	0	0	0	0	0	0	0	0	0	0	0	0	0	0	0	0	0	0	0	0	0	0	0	0	0	0	0	0	0	0	0.00025	0	0	0	0
k__Bacteria	p__Proteobacteria	c__Gammaproteobacteria	o__Enterobacteriales	f__Enterobacteriaceae	g__Proteus	s__Proteus_mirabilis	0	0	0	0	0	0	0	0	0	0	0	0	0	0	0	0	0	0	0	0	0	0	0	0	0	0	0	0	0	0	0	0	0	0	0	0	0	0	0	0	0	0	0
k__Bacteria	p__Proteobacteria	c__Gammaproteobacteria	o__Enterobacteriales	f__Enterobacteriaceae	g__Proteus	s__Proteus_penneri	0	0	0	0	0	0	0	0	0	0	0	0	0	0	0	0	0	0	0	0	0	0	0	0	0	0	0	0	0	0	0	0	0	0	0	0	0	0.04099	0	0	0	0	0
k__Bacteria	p__Proteobacteria	c__Gammaproteobacteria	o__Enterobacteriales	f__Enterobacteriaceae	g__Proteus	s__Proteus_unclassified	0	0	0	0	0	0	0	0	0	0	0	0	0	0	0	0	0	0	0	0	0	0	0	0	0	0	0	0	0	0	0	0	0	0.00031	0	0	0	0.0043	0	0	0	0	0
k__Bacteria	p__Proteobacteria	c__Gammaproteobacteria	o__Enterobacteriales	f__Enterobacteriaceae	g__Providencia	s__Providencia_alcalifaciens	0	0	0	0	0	0	0	0	0	0	0	0	0	0	0	0	0	0	0	0	0	0	0	0	0	0	0	0	0	0	0	0	0	0	0	0	0	0	0	0	0	0	0
k__Bacteria	p__Proteobacteria	c__Gammaproteobacteria	o__Enterobacteriales	f__Enterobacteriaceae	g__Providencia	s__Providencia_rettgeri	0	0	0	0	0	0	0	0	0	0	0	0	0	0	0	0	0	0	0	0	0	0	0	0	0	0	0	0	0	0	0	0	0	0	0	0.0006	0.00633	23.5339	0	0	0	0	0
k__Bacteria	p__Proteobacteria	c__Gammaproteobacteria	o__Enterobacteriales	f__Enterobacteriaceae	g__Providencia	s__Providencia_unclassified	0	0	0	0	0	0	0	0.00752	0	0	0	0	0	0	0	0	0	0	0	0	0	0	0	0	0	0.00649	0	0	0	0	0	0	0	0	0.00432	0	0	0	0	0	0	0	0
k__Bacteria	p__Proteobacteria	c__Gammaproteobacteria	o__Enterobacteriales	f__Enterobacteriaceae	g__Raoultella	s__Raoultella_ornithinolytica	0	0	0	0	0	0.00462	0	0	0	0	0	0	0	0	0	0	0	0	0.00227	0	0	0	0	0	0	0	0	0.019	0	0	0	0	0	0	0.04236	0	0	0	0	0	0	0	0
k__Bacteria	p__Proteobacteria	c__Gammaproteobacteria	o__Enterobacteriales	f__Enterobacteriaceae	g__Shigella	s__Shigella_flexneri	0	0	0	0	0	0	0	0	0	0	0	0	0	0	0	0	0	0	0	0	0	0	0	0	0	0	0	0.00367	0	0	0	0	0	0	0	0	0	0.06154	0.04334	0	0	0	0
k__Bacteria	p__Proteobacteria	c__Gammaproteobacteria	o__Enterobacteriales	f__Enterobacteriaceae	g__Shigella	s__Shigella_sonnei	0	0	0	0	0.06006	0	0	0	0	0	0	0	0	0	0	0	0	0.00375	0	0	0	0	0	0	1.69848	0	0	0	0	0	0	0	0	0	0.01216	0	0	0	0	0	0	0	0
k__Bacteria	p__Proteobacteria	c__Gammaproteobacteria	o__Pasteurellales	f__Pasteurellaceae	g__Actinobacillus	s__Actinobacillus_unclassified	0	0	0	0	0	0	0	0.00279	0	0	0.00264	0	0.01399	0	0	0	0.00665	0	0	0	0	0.00165	0.00764	0	0	0	0	0.01584	0	0	0	0.04254	0	0	0.00326	0	0	0	0.00467	0	0	0	0
k__Bacteria	p__Proteobacteria	c__Gammaproteobacteria	o__Pasteurellales	f__Pasteurellaceae	g__Aggregatibacter	s__Aggregatibacter_aphrophilus	0	0	0	0	0	0	0	0	0	0	0	0	0	0	0	0	0	0	0	0	0	0	0	0	0	0	0	0	0	0	0	0	0	0	0	0	0	0	0	0	0	0	0
k__Bacteria	p__Proteobacteria	c__Gammaproteobacteria	o__Pasteurellales	f__Pasteurellaceae	g__Aggregatibacter	s__Aggregatibacter_segnis	0	0	0	0	0	0	0	0	0	0	0	0	0	0	0	0	0	0	0	0	0	0	0.00394	0	0	0	0	0	0	0	0	0	0	0	0	0	0	0	0	0	0	0	0
k__Bacteria	p__Proteobacteria	c__Gammaproteobacteria	o__Pasteurellales	f__Pasteurellaceae	g__Aggregatibacter	s__Aggregatibacter_unclassified	0	0	0	0	0	0	0	0	0	0.00083	0	0	0	0	0	0	0	0	0	0	0	0	0.00576	0	0	0	0	0	0	0	0	0.00683	0	0	0	0	0	0	0	0	0	0	0
k__Bacteria	p__Proteobacteria	c__Gammaproteobacteria	o__Pasteurellales	f__Pasteurellaceae	g__Haemophilus	s__Haemophilus_haemolyticus	0	0	0	0	0	0	0	0	0	0	0	0	0.00112	0	0	0	0.00096	0	0	0	0	0.00042	0.02231	0	0	0	0	0	0	0	0	0.02086	0	0	0	0	0	0	0.00325	0	0	0	0
k__Bacteria	p__Proteobacteria	c__Gammaproteobacteria	o__Pasteurellales	f__Pasteurellaceae	g__Haemophilus	s__Haemophilus_influenzae	0	0	0	0	0	0	0	0	0	0	0	0	0	0	0	0	0	0	0	0	0	0	0	0	0	0	0	0	0	0	0	0.01153	0	0	0	0	0	0	0	0	0	0	0
k__Bacteria	p__Proteobacteria	c__Gammaproteobacteria	o__Pasteurellales	f__Pasteurellaceae	g__Haemophilus	s__Haemophilus_parahaemolyticus	0	0	0	0	0	0	0	0	0	0	0	0	0	0	0	0	0	0	0	0	0	0	0	0	0	0	0	0	0	0	0	0	0	0	0	0	0	0	0	0	0	0	0
k__Bacteria	p__Proteobacteria	c__Gammaproteobacteria	o__Pasteurellales	f__Pasteurellaceae	g__Haemophilus	s__Haemophilus_parainfluenzae	0	0.05788	0.019	0	0	0.01805	0.00673	0.20609	0.02623	0.14386	0.06328	0.00667	1.22366	0.00062	0	0	0.49786	0.04081	0.00295	0.00781	0	0.22974	1.65048	0.94088	0	0.02832	0.03288	1.02513	0.07053	0.04891	0	6.26504	0.01777	0.0108	1.00045	0.00082	0	0	0.72783	0.03044	0.00924	0.02032	0.00244
k__Bacteria	p__Proteobacteria	c__Gammaproteobacteria	o__Pasteurellales	f__Pasteurellaceae	g__Haemophilus	s__Haemophilus_paraphrohaemolyticus	0	0	0	0	0	0	0	0	0	0	0	0	0	0	0	0	0	0	0	0	0	0.00382	0	0	0	0	0	0	0	0	0	0	0	0	0	0	0	0	0	0	0	0	0
k__Bacteria	p__Proteobacteria	c__Gammaproteobacteria	o__Pasteurellales	f__Pasteurellaceae	g__Haemophilus	s__Haemophilus_sputorum	0	0	0	0	0	0	0	0	0	0	0	0	0	0	0	0	0	0	0	0	0	0	0	0	0	0	0	0	0	0	0	0.00636	0	0	0	0	0	0	0	0	0	0	0
k__Bacteria	p__Proteobacteria	c__Gammaproteobacteria	o__Pseudomonadales	f__Moraxellaceae	g__Acinetobacter	s__Acinetobacter_indicus	0	0	0	0	0	0	0	0	0	0	0	0	0	0	0	0	0	0	0	0.0065	0	0	0	0	0	0	0	0	0	0	0	0	0	0	0	0	0	0	0	0	0	0	0
k__Bacteria	p__Proteobacteria	c__Gammaproteobacteria	o__Pseudomonadales	f__Moraxellaceae	g__Acinetobacter	s__Acinetobacter_junii	0	0	0	0	0	0	0	0	0	0	0	0	0	0	0	0	0	0	0	0	0	0	0	0	0	0	0	0	0	0	0	0	0	0	0	0	0	0	0	0	0	0.00659	0
k__Bacteria	p__Proteobacteria	c__Gammaproteobacteria	o__Pseudomonadales	f__Moraxellaceae	g__Acinetobacter	s__Acinetobacter_pittii_calcoaceticus_nosocomialis	0	0	0	0	0	0	0	0	0	0	0	0	0	0	0	0	0	0	0	0	0	0	0	0	0	0	0	0	0	0	0	0	0	0	0	0	0	0	0	0	0	0	0
k__Bacteria	p__Proteobacteria	c__Gammaproteobacteria	o__Pseudomonadales	f__Moraxellaceae	g__Acinetobacter	s__Acinetobacter_unclassified	0	0	0	0	0	0	0	0	0	0	0	0	0	0	0	0	0	0	0	0.01992	0	0	0	0	0	0	0	0	0	0	0	0	0	0	0	0	0	0	0	0	0	0.01893	0
k__Bacteria	p__Proteobacteria	c__Gammaproteobacteria	o__Pseudomonadales	f__Moraxellaceae	g__Enhydrobacter	s__Enhydrobacter_aerosaccus	0	0	0	0	0	0	0	0	0	0	0	0	0	0	0	0	0	0	0	0	0	0	0	0	0	0	0	0	0	0	0	0	0	0	0	0	0	0	0	0	0	0.0094	0
k__Bacteria	p__Proteobacteria	c__Gammaproteobacteria	o__Pseudomonadales	f__Pseudomonadaceae	g__Pseudomonas	s__Pseudomonas_caeni	0	0	0	0	0	0	0	0	0	0	0	0	0	0	0	0	0	0	0	0	0	0	0	0	0	0	0	0	0	0	0	0	0	0	0	0	0	0.04031	0	0	0	0	0
k__Bacteria	p__Proteobacteria	c__Gammaproteobacteria	o__Pseudomonadales	f__Pseudomonadaceae	g__Pseudomonas	s__Pseudomonas_unclassified	0	0.01026	0	0	0	0	0	0	0	0	0	0	0	0	0	0	0	0	0	0	0	0	0	0	0	0	0	0	0	0	0	0	0	0	0	0	0	0	0	0	0	0	0
k__Bacteria	p__Synergistetes	c__Synergistia	o__Synergistales	f__Synergistaceae	g__Pyramidobacter	s__Pyramidobacter_piscolens	0	0.00628	0.40137	0.00153	0	0	0	0.00017	0	0	0	0	0	0	0	0.00229	0	0	0.00158	0.01696	0	0.11232	0	0	0	0.01303	0.19907	0	0	0.01386	0.02888	0.01061	0.04707	0	0	0.00128	0	0	0.05679	0.00062	0	0	0.00251
k__Bacteria	p__Synergistetes	c__Synergistia	o__Synergistales	f__Synergistaceae	g__Synergistes	s__Synergistes_sp_3_1_syn1	0	0	0	0	0	0	0	0	0	0	0	0.06884	0	0	0	0	0	0	0	0	0	0	0	0	0	0	0	0	0	0	0	0	0	0	0	0	0	0	0	0	0	0	0
k__Bacteria	p__Verrucomicrobia	c__Verrucomicrobiae	o__Verrucomicrobiales	f__Verrucomicrobiaceae	g__Akkermansia	s__Akkermansia_muciniphila	0	0.93413	5.14375	0.02386	0.13498	0	0.00112	1.78597	0.24692	1.13398	0	0	0	0	0.00189	1.49298	0	0	0	0	0	0.06275	0	0	0	0	0.00275	0	4.89145	0	6.62684	0	0.13104	0.0002	4.54804	0	0	0	0	0.59278	0	1.41639	0
k__Eukaryota	p__Ascomycota	c__Saccharomycetes	o__Saccharomycetales	f__Saccharomycetaceae	g__Nakaseomyces	s__Candida_glabrata	0	0	0	0	0	0	0	0	0	0	0	0	0	0	0	0	0	0	0	0	0	0	0	0	0.00031	0	0	0	0	0	0	0	0	0	0	0	0	0	0	0	0	0	0
k__Eukaryota	p__Ascomycota	c__Saccharomycetes	o__Saccharomycetales	f__Saccharomycetaceae	g__Saccharomyces	s__Saccharomyces_cerevisiae	0	0	0	0	0	0	0	0	0	0	0	0	0	0	0	0	0.01297	0	0	0	0	0	0	0	0.00992	0	0	0	0	0	0	0	0	0	0	0	0	0	0.00373	0	0	0	0
k__Viruses	p__Viruses_noname	c__Viruses_noname	o__Caudovirales	f__Myoviridae	g__Bcep78likevirus	s__Bcep78likevirus_unclassified	0	0	0	0	0	0	0	0	0	0	0	0	0	0	0	0	0	0	0	0	0	0	0	0	0	0	0	0	0	0	0	0	0	0	0	0	0	0	0	0	0	0	0
k__Viruses	p__Viruses_noname	c__Viruses_noname	o__Caudovirales	f__Myoviridae	g__Myoviridae_noname	s__Cronobacter_phage_CR5	0	0	0	0	0	0	0	0	0	0	0	0	0	0	0	0	0	0	0	0	0	0	0	0	0	0	0	0	0	0	0	0	0	0	0	0	0	4.48093	0	0	0	0	0
k__Viruses	p__Viruses_noname	c__Viruses_noname	o__Caudovirales	f__Myoviridae	g__Myoviridae_noname	s__Enterobacteria_phage_SfV	0	0	0	0	0	0	0	0	0	0	0	0	0	0	0	0	0	0	0	0	0	0	0	0	0	0	0	0	0	0	0	0.01703	0	0.01282	0	0	0	0	0	0	0	0	0
k__Viruses	p__Viruses_noname	c__Viruses_noname	o__Caudovirales	f__Myoviridae	g__P2likeviruses	s__Enterobacteria_phage_PsP3	0	0	0	0	0	0	0	0	0	0	0	0	0	0	0	0	0	0	0.02094	0	0	0	0	0	0	0	0	0	0	0	0	0	0	0	0	0	0	0	0	0	0	0	0
k__Viruses	p__Viruses_noname	c__Viruses_noname	o__Caudovirales	f__Myoviridae	g__T4likevirus	s__Enterobacteria_phage_CC31	0	0	0	0	0	0	0	0	0	0	0	0	0	0	0	0	0	0	0	0	0	0	0	0	0	0	0	0	0	0	0	0	0	0	0	0	0	0	0	0	0	0	0
k__Viruses	p__Viruses_noname	c__Viruses_noname	o__Caudovirales	f__Myoviridae	g__Viunalikevirus	s__Viunalikevirus_unclassified	0	0	0	0	0	0	0	0	0	0	0	0	0	0	0	0	0	0	0	0	0	0	0	0	0	0	0	0	0	0	0	0	0	0	0	0	0	0	0	0	0	0	0
k__Viruses	p__Viruses_noname	c__Viruses_noname	o__Caudovirales	f__Podoviridae	g__P22likevirus	s__Enterobacteria_phage_ST104	0	0	0	0	0	0	0	0	0	0	0	0	0	0	0	0	0	0	0	0	0	0	0	0	0	0	0	0	0	0	0	0	0	0	0	0	0	0	0.08401	0	0	0	0
k__Viruses	p__Viruses_noname	c__Viruses_noname	o__Caudovirales	f__Podoviridae	g__P22likevirus	s__Salmonella_phage_HK620	0	0	0	0	0	0	0	0	0	0	0	0	0	0	0	0	0	0	0	0	0	0	0	0	0	0	0	0	0	0	0	0	0	0.02621	0	0	0	0	0	0	0	0	0
k__Viruses	p__Viruses_noname	c__Viruses_noname	o__Caudovirales	f__Podoviridae	g__Podoviridae_noname	s__Klebsiella_phage_KP34	0	0	0	0	0	0	0	14.6006	0	0	0	0	0	0	0	0	0	0	2.22788	0	0	0	0	0	0	0	0	0	0	0	0	0	0	0	0	0	0	0	0	0	0	0	0
k__Viruses	p__Viruses_noname	c__Viruses_noname	o__Caudovirales	f__Siphoviridae	g__C2likevirus	s__C2likevirus_unclassified	0	0	0	0	0	0	0	0	0	0	0	0	0	0	0	0	0	0	0	0	0	0	0	0	0.00232	0	0	0	0	0	0	0	0	0	0	0	0	0	0	0	0	0	0
k__Viruses	p__Viruses_noname	c__Viruses_noname	o__Caudovirales	f__Siphoviridae	g__Lambdalikevirus	s__Enterobacteria_phage_HK633	0	0	0	0	0	0	0	0	0	0	0	0	0	0	0	0	0	0	0	0	0	0	0	0	0	0	0	0	0	0	0	0	0	0	0	0	0	0	0	0.05974	0	0	0
k__Viruses	p__Viruses_noname	c__Viruses_noname	o__Caudovirales	f__Siphoviridae	g__Lambdalikevirus	s__Enterobacteria_phage_HK97	0	0	0	0	0	0	0	0	0	0	0.20552	0	0	0	0	0	0	0	0	0	0	0.07856	0	0	0	0	0	0	0	0	0	0	0	0	0	0	0	0	0	0	0	0	0
k__Viruses	p__Viruses_noname	c__Viruses_noname	o__Caudovirales	f__Siphoviridae	g__Lambdalikevirus	s__Enterobacteria_phage_mEp237	0	0	0	0	0	0	0	0	0	0	0	0	0	0	0	0	0	0	0	0	0	0	0	0	0	0	0	0	0	0	0	0	0	0	0	0	0	0.87941	0	0	0	0	0
k__Viruses	p__Viruses_noname	c__Viruses_noname	o__Caudovirales	f__Siphoviridae	g__Lambdalikevirus	s__Enterobacteria_phage_mEpX1	0	0	0	0	0	0	0	0	0	0	0	0	0	0	0	0	0	0	0	0	0	0	0	0	0	0	0	0	0	0	0	0	0.04578	0	0	0	0	0	0	0	0	0	0
k__Viruses	p__Viruses_noname	c__Viruses_noname	o__Caudovirales	f__Siphoviridae	g__Siphoviridae_noname	s__Clostridium_phage_vB_CpeS_CP51	0	0	0	0	0	0	0	0	0	0	0	0	0	0	0	0	0	0	0	0	0	0	0	0	0	0	0	0	0	0	0	0	0	0	0	0	0	0	0	0	0	0	0
k__Viruses	p__Viruses_noname	c__Viruses_noname	o__Caudovirales	f__Siphoviridae	g__Siphoviridae_noname	s__Staphylococcus_phage_phiSLT	0	0	0	0	0	0	0	0.06261	0	0	0	0	0	0	0	0	0	0	0	0	0	0	0	0	0	0	0	0	0	0	0	0	0	0	0	0	0	0	0	0	0	0	0
k__Viruses	p__Viruses_noname	c__Viruses_noname	o__Caudovirales	f__Siphoviridae	g__T5likevirus	s__T5likevirus_unclassified	0	0	0	0	0	0	0	0.02159	0	0	0	0	0	0	0	0	0	0	0	0	0	0	0	0	0	0	0	0	0	0	0	0	0	0	0	0	0	0	0	0	0	0	0
k__Viruses	p__Viruses_noname	c__Viruses_noname	o__Caudovirales	f__Siphoviridae	g__Tunalikevirus	s__Klebsiella_phage_KP36	0	0	0	0	0	0	0	0	0	0	0	0	0	0	0	0	0	0	0	0	0	0	0	0	0	0	0	0	0	0	0	0	0	0	0	0	0	0	0	0	0	0	0
k__Viruses	p__Viruses_noname	c__Viruses_noname	o__Viruses_noname	f__Retroviridae	g__Betaretrovirus	s__Jaagsiekte_sheep_retrovirus	0	0	0	0	0	0	0	0	0	0	0	0	0	0	0	0	0	0	0	0	0	0	0	0	0	0	0	0	0	0.00663	0	0	0	0	0	0	0	0	0	0	0	0	0
k__Viruses	p__Viruses_noname	c__Viruses_noname	o__Viruses_noname	f__Retroviridae	g__Gammaretrovirus	s__Porcine_type_C_oncovirus	0	0	0	0	0	0	0	0	0	0	0	0	0	0	0	0	0	0	0	0	0	0	0	0	0	0	0	0	0	0	0	0	0	0	0	0	0	0	0	0	0	0	0
k__Viruses	p__Viruses_noname	c__Viruses_noname	o__Viruses_noname	f__Viruses_noname	g__Viruses_noname	s__Vibrio_phage_pYD38_A	0	0	0	0	0	0	0	0	0	0	30.4426	0	0	0	0	0	0	0	0	0	0	0	0	0	0	0	0	0	0	0	0	0	0	0	0	0	0	0	0	0	0	0	0
[truncated: 35 more columns]

## Sheet: Genus
Kingdom	Phylum	Class	Order	Family	Genus	PD_10	PD_11	PD_13	PD_14	PD_15	PD_16	PD_17	PD_1	PD_20	PD_21	PD_22	PD_23	PD_25	PD_26	PD_27	PD_28	PD_2	PD_30	PD_31	PD_32	PD_34	PD_37	PD_38	PD_39	PD_40	PD_42	PD_45	PD_47	PD_48	PD_49	PD_4	PD_51	PD_52	PD_56	PD_5	PD_6	PD_7	PD_8	PD_9	SP_10	SP_11	SP_13	SP_14	SP_15
k__Archaea	p__Euryarchaeota	c__Methanobacteria	o__Methanobacteriales	f__Methanobacteriaceae	g__Methanobrevibacter	0	0	0	0	0	0	0	0.30516	0.02329	0	0	0	0	0	0	0	0	0	0	0	0	0	0	0	0	0	0	0	0	0	0	0	0.47414	0.15016	0	0	0.0691	0	0	0	0	0	0	0
k__Archaea	p__Euryarchaeota	c__Methanococci	o__Methanococcales	f__Methanocaldococcaceae	g__Methanocaldococcaceae_unclassified	0	0	0	0	0	0	0	0	0	0	0	0	0	0	0	0	0	0	0	0	0	0	0	0	0	0	0	0	0	0	0	0	0	0.00177	0	0	0	0	0	0	0	0	0	0
k__Bacteria	p__Actinobacteria	c__Actinobacteria	o__Actinomycetales	f__Actinomycetaceae	g__Actinomyces	0.00476	0	0.00028	0	0.00193	0	0.00211	0.00412	0.00256	0.02044	0.00015	0.00536	0	0	0	0.0025	0	0	0	0.02061	0	0	0.04374	0	0.00103	0	0.00214	0.00083	0.00521	0.00067	0	0.00718	0.00336	0.00282	0.00466	0.0039	0.00119	0	0	0.00922	0	0.00319	0	0
k__Bacteria	p__Actinobacteria	c__Actinobacteria	o__Actinomycetales	f__Actinomycetales_noname	g__Tropheryma	0	0	0	0	0	0.00125	0	0	0	0	0	0	0	0	0	0	0	0	0	0	0	0	0	0	0	0	0	0	0	0	0	0	0	0	0	0	0	0	0	0	0	0	0	0
k__Bacteria	p__Actinobacteria	c__Actinobacteria	o__Actinomycetales	f__Brevibacteriaceae	g__Brevibacterium	0	0	0	0	0	0	0	0	0	0	0	0	0	0	0	0	0	0	0	0	0	0	0	0	0	0	0	0	0	0	0	0	0	0	0	0	0	0	0	0	0	0	0	0
k__Bacteria	p__Actinobacteria	c__Actinobacteria	o__Actinomycetales	f__Corynebacteriaceae	g__Corynebacterium	0	0	0	0	0	0	0	0	0	0	0	0	0	0	0	0	0	0	0	0	0.00427	0	0	0.00098	0	0	0.00712	0	0	0	0	0	0.00257	0.0091	0	0	0	0.00067	0	0	0	0	0	0
k__Bacteria	p__Actinobacteria	c__Actinobacteria	o__Actinomycetales	f__Dermatophilaceae	g__Dermatophilaceae_unclassified	0	0	0	0	0	0	0	0	0	0	0	0	0	0	0	0	0	0	0	0	0	0	0	0	0	0	0	0	0	0	0	0	0	0	0	0	0	0.00359	0	0	0	0	0	0
k__Bacteria	p__Actinobacteria	c__Actinobacteria	o__Actinomycetales	f__Micrococcaceae	g__Rothia	0.00268	0.00144	0.01978	0	0	0.0031	0.00185	0.02084	0.00709	0.01385	0.0036	0.00481	0.00898	0	0.01009	0.00782	0.01755	0.00131	0.00051	0.00332	0	0.0002	0.00087	0.02032	0.00711	0.00828	0.0072	0.0019	0.00829	0	0	0.0064	0.00515	0.00705	0.00462	0	0.00429	0	0.02272	0.00088	0	0.00253	0	0.01063
k__Bacteria	p__Actinobacteria	c__Actinobacteria	o__Actinomycetales	f__Propionibacteriaceae	g__Propionibacteriaceae_unclassified	0	0	0	0	0	0	0	0.00419	0	0	0	0	0	0	0.00575	0	0	0.00443	0	0	0	0	0	0	0	0	0	0	0	0	0	0	0	0	0	0	0	0	0	0	0	0	0	0.00648
k__Bacteria	p__Actinobacteria	c__Actinobacteria	o__Actinomycetales	f__Propionibacteriaceae	g__Propionibacterium	0	0	0	0	0	0	0	0	0	0	0	0	0	0	0	0	0	0	0	0	0	0	0	0	0	0	0	0	0	0	0	0	0	0	0	0	0	0	0	0	0	0	0	0
k__Bacteria	p__Actinobacteria	c__Actinobacteria	o__Actinomycetales	f__Propionibacteriaceae	g__Propionimicrobium	0	0	0	0	0	0	0	0	0	0	0	0	0	0	0	0	0	0	0	0	0	0	0	0	0	0	0	0	0	0	0	0	0	0	0	0	0	0.0044	0	0	0	0	0	0
k__Bacteria	p__Actinobacteria	c__Actinobacteria	o__Bifidobacteriales	f__Bifidobacteriaceae	g__Alloscardovia	0	0	0	0	0	0	0.00018	0	0	0.00686	0	0	0	0	0	0	0	0	0	0	0	0	0	0	0	0	0	0	0	0	0	0	0	0	0	0	0.00421	0	0	0	0	0	0	0
k__Bacteria	p__Actinobacteria	c__Actinobacteria	o__Bifidobacteriales	f__Bifidobacteriaceae	g__Bifidobacterium	3.09706	0.06732	3.06672	0.08509	0.41994	2.22071	0.77353	0.56912	0	1.0138	0.05514	0.58	0.08442	1.6425	0	1.50496	0.13135	0.1411	0.02135	1.57324	0.43644	0	8.26287	0.54954	0.35156	0.014	2.49586	4.3717	0.64239	0.02935	1.1079	0.08205	8.80431	0	0.00502	2.17786	0.005	0	0.59789	0.29813	0.07953	0.6093	0.31131	0.03133
k__Bacteria	p__Actinobacteria	c__Actinobacteria	o__Bifidobacteriales	f__Bifidobacteriaceae	g__Gardnerella	0	0	0	0	0	0	0	0	0.00426	0	0	0	0	0	0	0	0.05454	0	0	0	0	0	0	0	0	0	0	0	0.02717	0	0	0	0	0	0	0	0	0	0	0	0	0	0	0
k__Bacteria	p__Actinobacteria	c__Actinobacteria	o__Bifidobacteriales	f__Bifidobacteriaceae	g__Parascardovia	0.00082	0	0	0	0	0.00176	0	0	0	0	0	0	0	0.0107	0	0.00553	0	0	0	0	0	0	0	0.00048	0	0	0	0	0	0	0	0	0	0	0	0	0	0	0	0	0	0	0	0
k__Bacteria	p__Actinobacteria	c__Actinobacteria	o__Bifidobacteriales	f__Bifidobacteriaceae	g__Scardovia	0.00564	0.00542	0	0.01273	0	0.0075	0.01047	0.00858	0	0.0007	0.00054	0	0	0.01199	0	0.02127	0.00013	0	0.0003	0	0.00514	0	0	0.00491	0	0	0	0.01644	0.00236	0	0.00859	0.02934	0.02273	0	0	0.01015	0.02395	0	0.0043	0.00503	0	0	0.00086	0
k__Bacteria	p__Actinobacteria	c__Actinobacteria	o__Coriobacteriales	f__Coriobacteriaceae	g__Adlercreutzia	0.00368	0.00707	0.03779	0	0.03169	0	0	0.00604	0	0	0	0.00312	0	0	0.02311	0.01021	0.02772	0.00137	0	0.25133	0	0	0	0	0.00166	0	0.02465	0	0.04128	0	0.06288	0	0.04962	0.00764	0	0	0.00287	0	0	0.00074	0	0.00306	0	0.00898
k__Bacteria	p__Actinobacteria	c__Actinobacteria	o__Coriobacteriales	f__Coriobacteriaceae	g__Atopobium	0.00169	0	0	0	0	0	0.00227	0.00043	0	0.00177	0.00053	0	0	0	0	0.00115	0	0	0	0.00209	0	0	0.00978	0	0	0	0	0	0	0	0	0.00797	0	0	0.00388	0.00469	0	0	0	0.00386	0	0	0	0
k__Bacteria	p__Actinobacteria	c__Actinobacteria	o__Coriobacteriales	f__Coriobacteriaceae	g__Collinsella	1.18029	0.07774	0.51399	0.17892	0	0.56662	0	0.08325	0.01087	0	0.11347	0.00183	0.02854	0	0.32488	0	0.66014	0.91409	0.53308	1.50526	0.11919	0.06404	0	0.17779	0.04677	0	0.19702	0.20961	0.04004	0	0	0.03812	0	0.10797	0.01374	1.60625	0.05861	0	0.03372	0.15439	0.12714	0.12959	0.24113	0.09684
k__Bacteria	p__Actinobacteria	c__Actinobacteria	o__Coriobacteriales	f__Coriobacteriaceae	g__Coriobacteriaceae_noname	0	0	0	0	0	0	0	0	0	0	0	0.00455	0	0	0	0	0	0	0	0	0	0	0	0	0	0	0	0	0	0	0	0	0	0	0	0	0	0	0	0	0	0	0	0
k__Bacteria	p__Actinobacteria	c__Actinobacteria	o__Coriobacteriales	f__Coriobacteriaceae	g__Eggerthella	0.03418	0.00429	0.00131	0.05889	0.03164	0.04779	0.06575	0	0	0.09831	0.00318	0.0282	0	0.03605	0.1246	0.0384	0.00525	0.25381	0	0.05474	0.03125	0.03214	0.02056	0.00011	0	0.00874	0.00918	0.03297	0.00242	0.53783	0.08696	0.01448	0.06592	0.00781	0	0.07394	0.00394	0	0	0.00053	0.04346	0.00395	0.13136	0.01919
k__Bacteria	p__Actinobacteria	c__Actinobacteria	o__Coriobacteriales	f__Coriobacteriaceae	g__Gordonibacter	0.00034	0.00021	0.00803	0.09456	0.07536	0	0.0407	0.01251	0	0.00331	0.0004	0	0	0	0	0.01569	0	0.01606	0	0.04152	0.00443	0.02523	0	0	0	0.00198	0	0	0	0	0.02108	0	0.00543	0.00119	0	0	0.00221	0	0	0.00465	0	0	0	0.00495
k__Bacteria	p__Actinobacteria	c__Actinobacteria	o__Coriobacteriales	f__Coriobacteriaceae	g__Olsenella	0	0	0.00114	0	0	0.00109	0	0.00028	0	0.00108	0	0	0	0	0	0	0	0	0	0.00237	0	0.00155	0	0	0	0	0	0	0	0	0	0	0	0	0	0.0004	0	0	0	0.00013	0	0	0	0
k__Bacteria	p__Actinobacteria	c__Actinobacteria	o__Coriobacteriales	f__Coriobacteriaceae	g__Slackia	0	0	0.02357	0	0	0	0	0	0	0.00899	0	0	0.00113	0	0	0	0	0	0	0	0	0	0	0	0	0	0	0	0	0	0	0	0	0	0	0	0.09411	0	0	0	0	0.00819	0	0
k__Bacteria	p__Bacteroidetes	c__Bacteroidia	o__Bacteroidales	f__Bacteroidaceae	g__Bacteroides	14.855	49.4182	24.6003	14.1172	33.7525	54.9962	49.6502	7.05407	3.70122	32.6546	8.85065	34.9412	1.60949	41.2636	4.47375	32.7143	3.00629	22.7598	17.0803	31.8345	58.5018	21.574	27.1319	11.5218	34.2264	61.5513	27.095	52.3027	11.1913	48.6358	40.378	44.0264	13.9398	12.1802	8.73949	64.8906	36.4029	0.00127	6.42992	61.6678	87.1794	53.6397	67.2203	49.4112
k__Bacteria	p__Bacteroidetes	c__Bacteroidia	o__Bacteroidales	f__Bacteroidales_noname	g__Bacteroidales_noname	0	0.06388	0	0.98895	1.67488	0	0.13404	0.05896	0.10195	0	0	0	0.00099	0	0.47333	0.49185	0	0.15388	0	0	0	0	0.01107	0.04192	0.26018	0	0	0	0.06857	0	0.94626	0	2.82272	0.2062	0.02369	0	0.28793	0	0.23039	0	0	0	0	0.08621
k__Bacteria	p__Bacteroidetes	c__Bacteroidia	o__Bacteroidales	f__Porphyromonadaceae	g__Barnesiella	0	0.83554	3.93737	3.07906	0	0	0	0.54299	0.01765	0	0	0.95478	0.10696	0	0	0	0.69211	0.62214	0.35713	0	1.15112	2.81271	0	0.42374	1.16293	0	0	0	2.76831	0	0	0	5.82121	0.41704	0.25502	0	0	0	0	0.58146	0	1.28776	0	0.04382
k__Bacteria	p__Bacteroidetes	c__Bacteroidia	o__Bacteroidales	f__Porphyromonadaceae	g__Butyricimonas	0.10837	0.00145	0.00421	0.02623	0.0075	0	0	0.00134	0.00114	0.0031	0	0.02942	0	0	0.00044	0.00402	0	0	0	0.00418	0.00018	7e-05	0	0	0.02145	0	0.9078	0	0.01941	0	0.00343	0	0.05056	0.04139	0.00143	0	0.04617	0	0.27121	0.04672	0	0.19988	0	0.00232
k__Bacteria	p__Bacteroidetes	c__Bacteroidia	o__Bacteroidales	f__Porphyromonadaceae	g__Coprobacter	0	0.02087	0	0.01089	0	0	0	0.00287	0	0	0	0.09134	0	0.00052	0	0	0	0	0.02202	0	0	0	0	0	0.12307	0	0.10766	0	0.01006	0	0.09728	0	0	0	0	0	0	0	0	0	0	0	0	0
k__Bacteria	p__Bacteroidetes	c__Bacteroidia	o__Bacteroidales	f__Porphyromonadaceae	g__Dysgonomonas	0	0	0	0	0	0	0	0	0	0	0	0	0	0	0	0	0	0	0	0	0	0	0	0	0	0	0	0	0	0	0	0	0	0	0	0	0	0	0	0	0	0	0	0
k__Bacteria	p__Bacteroidetes	c__Bacteroidia	o__Bacteroidales	f__Porphyromonadaceae	g__Odoribacter	0.50212	1.15628	0.00409	1.07358	0.00388	0	0	0.76619	0.52674	0	0.34829	1.46554	0.05384	1.63692	0.35761	0.59956	0.4149	0.34081	0.22983	0	1.26287	1.18383	0	0.31245	1.08355	0	2.67603	0	0.9098	0	0.87909	0	0.67241	0.61705	0.42576	0.65001	0	0	0.83834	0.56373	0	0	0	0.91454
k__Bacteria	p__Bacteroidetes	c__Bacteroidia	o__Bacteroidales	f__Porphyromonadaceae	g__Parabacteroides	2.11576	1.30612	6.47031	4.54874	2.5177	3.68047	4.22084	0.72169	0.31362	9.69387	1.94325	3.62358	0.78496	15.9801	1.92994	7.21864	0.94815	4.79045	0.85591	5.23293	6.24669	2.03077	15.0777	1.81362	3.22596	2.1699	6.04263	0.01485	4.04081	7.15477	3.88507	7.15046	24.3083	1.82552	0.71924	1.36744	14.5605	0	1.30108	3.22228	1.19522	3.84595	7.5776	1.82398
k__Bacteria	p__Bacteroidetes	c__Bacteroidia	o__Bacteroidales	f__Porphyromonadaceae	g__Porphyromonas	0	0	0	0	0	0	0	0	0	0	0	0	0	0.00237	0	0	0	0	0	0	0	0	0	0	0.03127	0	0	0	0	0	0	0	0.01875	0	0	0	0.0128	0	0	0	0	0	0	0
k__Bacteria	p__Bacteroidetes	c__Bacteroidia	o__Bacteroidales	f__Prevotellaceae	g__Alloprevotella	0	0	0	0	0	0	0	0	0	0	0.0011	0	0	0	0	0	0	0	0	0	0	0	0	0	0	0	0	0	0	0	0	0	0	0	0	0.0015	0	0	0	0	0	0	0	0
k__Bacteria	p__Bacteroidetes	c__Bacteroidia	o__Bacteroidales	f__Prevotellaceae	g__Paraprevotella	0	0.9609	0	0.79808	0	0	0	1.54467	0	0	0.08985	0.77953	0.10849	0	0	0	0	0	1.21788	0	0	0	0	0.27506	0.93737	0	0	0	0.08458	0	0	0	0.01726	0	0.04611	0	0	0	0	0	0	0	0	0.86501
k__Bacteria	p__Bacteroidetes	c__Bacteroidia	o__Bacteroidales	f__Prevotellaceae	g__Prevotella	0	0	0	0.57968	19.616	0	0.00297	41.1208	35.1439	0.01197	33.0027	0.00071	80.2512	0.02979	52.5683	0.00408	65.156	0.00451	44.7202	0.00716	0.00387	9.0826	0.00074	32.9596	0.01809	0	0	0.00157	0.00216	0	0.00613	0	0.0273	12.5055	56.1326	0.00902	0.10055	0.01672	24.3519	0.0031	0.00547	0	0.00611	13.5071
k__Bacteria	p__Bacteroidetes	c__Bacteroidia	o__Bacteroidales	f__Rikenellaceae	g__Alistipes	11.9171	8.99636	17.7194	17.6134	12.638	0	11.8307	4.59602	2.22998	23.5386	1.64415	8.42598	0.56364	8.83567	4.28104	15.7826	3.38163	11.0283	1.58201	31.649	9.69069	7.97738	2.26584	2.95224	7.93625	2.36988	14.4323	0.00245	5.64443	0.60901	15.3103	0	16.472	5.42223	3.34245	8.58854	16.5017	0	0.9029	10.1204	0	1.4646	0.00169	0.78185
k__Bacteria	p__Bacteroidetes	c__Flavobacteriia	o__Flavobacteriales	f__Flavobacteriaceae	g__Riemerella	0	0	0	0	0	0	0	0	0	0	0	0	0	0	0	0	0	0	0	0	0	0	0	0	0	0	0	0	0	0	0	0	0	0	0	0	0	0.00199	0	0	0	0	0	0
k__Bacteria	p__Bacteroidetes	c__Sphingobacteriia	o__Sphingobacteriales	f__Sphingobacteriaceae	g__Sphingobacterium	0	0	0	0	0	0	0	0	0	0	0	0	0	0	0	0	0	0	0	0	0	0	0	0	0	0	0	0	0	0	0	0	0	0	0	0	0	0.00609	0	0	0	0	0	0
k__Bacteria	p__Candidatus_Saccharibacteria	c__Candidatus_Saccharibacteria_noname	o__Candidatus_Saccharibacteria_noname	f__Candidatus_Saccharibacteria_noname	g__Candidatus_Saccharibacteria_noname	0	0	0	0	0	0.00428	0	0	0	0.00938	0.00073	0	0	0	0	0.00519	0	0	0.03155	0.00373	0.00806	0	0.00617	0	0	0	0	0.01768	0.01186	0.00202	0	0.04149	0.01319	0	0.00248	0.00183	0	0	0	0.0089	0	0	0.0056	0.00214
k__Bacteria	p__Candidatus_Saccharibacteria	c__Candidatus_Saccharibacteria_noname	o__Candidatus_Saccharibacteria_noname	f__Candidatus_Saccharibacteria_noname	g__Candidatus_Saccharibacteria_noname_unclassified	0	0	0	0	0	0	0.00131	0.00351	0	0.00542	8e-05	0.00051	0.00034	0	0	0.00395	0.00064	0	0	0	0	0	0.01461	0	0.00061	0.00267	0	0	0	0	0.00153	0	0	0.00119	0	0.00286	0	0	0	0	0	0.00301	0.00344	0.00289
k__Bacteria	p__Deinococcus_Thermus	c__Deinococci	o__Deinococcales	f__Deinococcaceae	g__Deinococcus	0	0	0	0	0	0	0	0	0	0	0	0	0	0	0	0	0	0	0	0	0	0.0015	0	0	0	0	0	0	0	0	0	0	0	0	0	0	0	0	0	0	0	0	0	0
k__Bacteria	p__Firmicutes	c__Bacilli	o__Bacillales	f__Bacillales_noname	g__Gemella	0.00113	0.00247	0.00738	0	0	0.00109	0.0002	0.00266	0	0.00626	0.0048	0.00426	0.0118	0	0	0.0034	0.0035	0.00092	0.00372	0	0	0	0.00782	0.01225	0	0	0	0.00261	0.00225	0.00115	0	0.00996	0.00141	0	0.00146	0.00138	0.00019	0	0	0.01256	0.00059	0	0	0.02069
k__Bacteria	p__Firmicutes	c__Bacilli	o__Bacillales	f__Staphylococcaceae	g__Staphylococcus	0	0	0	0	0	0	0	0.00468	0	0	0	0	0	0	0	0	0	0	0	0	0	0	0	0	0	0	0	0	0	0	0	0	0	0	0	0	0	0	0	0	0	0	0	0
k__Bacteria	p__Firmicutes	c__Bacilli	o__Lactobacillales	f__Aerococcaceae	g__Abiotrophia	0	0	0	0	0	0	0	0.00035	0	0	0	0	0	0	0	0	0	0.00037	0	0	0.00069	0	0	0	0	0	0	0	0	0	0	0	0	0	0	0	0	0	0	0.00064	0	0	0	0
k__Bacteria	p__Firmicutes	c__Bacilli	o__Lactobacillales	f__Aerococcaceae	g__Facklamia	0	0	0	0	0	0	0	0	0	0	0	0	0	0	0	0	0	0	0	0	0	0	0	0	0	0	0	0	0	0	0	0	0	0	0	0	0	0.00187	0	0	0	0	0	0
k__Bacteria	p__Firmicutes	c__Bacilli	o__Lactobacillales	f__Carnobacteriaceae	g__Granulicatella	0.00099	0	0.01428	0.00104	0	0.0059	0.00054	0.00068	0.00283	0.01527	0.00211	0.00054	0.01753	0	0	0.0054	0.02289	0.00128	0.00342	0	0	0	0.0047	0.01467	0	0.00117	0	0.00422	0.01932	0.00094	0	0.01859	0	0	0	0.00648	0.00085	0	0.01014	0.00068	0.00268	0.00766	0.0005	0.00428
k__Bacteria	p__Firmicutes	c__Bacilli	o__Lactobacillales	f__Enterococcaceae	g__Enterococcus	0	0	0	0	0	0	0	0.00652	0	0	0.00697	0	0.06298	0	0	0	0	0	0	0	0	0	0.00294	0	0	0	0	0	0	0	0	0.00901	0	0.01129	0.00134	0	0	0	0	0	0	0	0	0
k__Bacteria	p__Firmicutes	c__Bacilli	o__Lactobacillales	f__Enterococcaceae	g__Tetragenococcus	0	0	0	0	0	0	0	0	0	0	0	0	0	0	0	0	0	0	0	0	0	0	0	0	0	0	0	0	0	0	0	0	0	0	0	0	0	0	0	0	0	0	0	0
k__Bacteria	p__Firmicutes	c__Bacilli	o__Lactobacillales	f__Lactobacillaceae	g__Lactobacillus	0.12438	0.00748	0.00334	0.01745	0	0.0785	0.01885	0.4989	0	0.27874	0.0404	0	0.26873	0.08825	0	0.02141	0	0.00963	0.05587	0	0	0.6416	0	0.11994	0.00128	0.01389	0.06031	0.01831	0.01401	0	0.00138	0.00207	0.05253	0	0	0.00179	0.19081	0.19455	0.92291	0.00175	0.00119	0	0.00709	0.02143
k__Bacteria	p__Firmicutes	c__Bacilli	o__Lactobacillales	f__Leuconostocaceae	g__Leuconostoc	0	0	0	0	0	0.01309	0	0	0	0	0	0	0	0	0	0.00815	0	0.00158	0.00508	0	0	0	0.10604	0	0	0	0	0	0	0	0	0	0	0	0	0	0	0	0.02876	0	0	0.01505	0	0
k__Bacteria	p__Firmicutes	c__Bacilli	o__Lactobacillales	f__Leuconostocaceae	g__Weissella	0.00509	0	0.04496	0.0007	0	0.00764	0	0.0285	0	0	0.00185	0.00712	0	0	0	0	0.00118	0.00612	0.00018	0	0	0	0	0.00378	0	0	0	0.00113	0	0	0	0	0	0	0	0	0	0	0.12446	0	0	0.00784	0.00328	0
k__Bacteria	p__Firmicutes	c__Bacilli	o__Lactobacillales	f__Streptococcaceae	g__Lactococcus	0.00064	0	0.00313	0	0	0.00144	0	0	0	0	0	0	0	0	0	0	0	0	0	0	0	0	0	0	0	0	0	0	0.05107	0	0	0	0	0	0	0	0	0	0	0	0	0	0	0.00124
k__Bacteria	p__Firmicutes	c__Bacilli	o__Lactobacillales	f__Streptococcaceae	g__Streptococcus	0.30917	0.17346	0.39274	0.01461	0.07354	0.4092	0.21638	0.26102	0.03686	0.51484	2.00489	0.02507	1.95995	0.06444	0.09759	0.1623	0.13274	0.09652	0.02216	0.07554	0.05184	0.02954	0.41959	0.86483	0.06231	0.1657	0.33092	0.31691	0.13612	0.00809	0.00085	1.81485	0.22588	0.00503	0.13256	0.08253	0.77969	0.00788	3.4872	0.15935	0.1266	0.09546	0.04855	0.4085
k__Bacteria	p__Firmicutes	c__Clostridia	o__Clostridiales	f__Clostridiaceae	g__Clostridiaceae_noname	0	0.03523	0.04247	0.00351	0	0	0	0	0	0	0.00301	0.02278	0	0.01774	0	0.02585	0	0	0	0.00909	0.06126	0	0	0	0	0	0.00664	0	0	0	0	0	0.02132	0.00066	0	0.40737	0	0	0	0	0	0	0	0
k__Bacteria	p__Firmicutes	c__Clostridia	o__Clostridiales	f__Clostridiaceae	g__Clostridium	0.37631	0.31863	0.58826	0.17437	0.38272	0.64959	1.52175	0.00691	0.00071	2.71856	0.10424	2.14677	0.02572	0.49592	0.35204	1.18015	0.01572	0.14051	0.03028	1.24466	0.87374	0.44324	5.71132	0.11545	0.05876	0.34571	0.45457	1.44019	2.50935	1.40234	4.39119	0.50258	2.35611	0.13815	0.25033	0.88857	4.33625	0	0.61738	0.04691	0.07648	0.28011	0.30845	1.49922
k__Bacteria	p__Firmicutes	c__Clostridia	o__Clostridiales	f__Clostridiales_Family_XIII_Incertae_Sedis	g__Clostridiales_Family_XIII_Incertae_Sedis_noname	0	0	0	0	0	0	0	0	0	0	0	0	0	0	0	0	0	0	0	0	0	0	0	0	0	0	0	0	0	0	0	0.00017	0	0	0	0.00049	0	0	0	0	0	0	0	0
k__Bacteria	p__Firmicutes	c__Clostridia	o__Clostridiales	f__Clostridiales_Family_XIII_Incertae_Sedis	g__Clostridiales_Family_XIII_Incertae_Sedis_unclassified	0	0	0.0026	0	0	0	0	0	0	0.00233	0	0	0	0	0	0.0024	0.0012	0	0	0.0016	0	0	0.00271	0	0	0.00087	0	0	0.00107	0	0.00393	0.00443	0.00848	0.00107	0	0.00204	0	0	0	0.00095	0	0	0.00234	0
k__Bacteria	p__Firmicutes	c__Clostridia	o__Clostridiales	f__Clostridiales_Family_XI_Incertae_Sedis	g__Anaerococcus	0	0	0	0	0	0	0	0	0	0	0	0	0	0	0	0	0	0	0	0	0	0	0	0	0	0	0	0	0	0	0	0	0	0	0	0	0.009	0.00056	0	0	0	0	0	0
k__Bacteria	p__Firmicutes	c__Clostridia	o__Clostridiales	f__Clostridiales_Family_XI_Incertae_Sedis	g__Finegoldia	0	0	0	0	0	0	0	0	0	0	0	0	0	0	0	0	0	0	0	0	0	0	0	0	0	0	0	0	0	0	0	0	0	0	0	0.00057	0.00113	0.00191	0	0	0	0	0	0
k__Bacteria	p__Firmicutes	c__Clostridia	o__Clostridiales	f__Clostridiales_Family_XI_Incertae_Sedis	g__Parvimonas	0	0	0	0	0	0	0	0	0	0	0	0	0	0	0	0.0032	0	0	0	0.00317	0	0	0	0	0	0	0	0.01244	0.0045	0	0	0	0	0	0	0	0	0	0	0	0	0.00148	0	0
k__Bacteria	p__Firmicutes	c__Clostridia	o__Clostridiales	f__Clostridiales_Family_XI_Incertae_Sedis	g__Peptoniphilus	0	0	0	0	0	0	0	0	0	0	0	0	0	0	0	0	0	0	0	0	0	0	0	0	0	0	0	0	0	0	0	0	0.00389	0	0	0	0	0.00596	0	0	0	0	0	0
k__Bacteria	p__Firmicutes	c__Clostridia	o__Clostridiales	f__Clostridiales_noname	g__Clostridiales_noname	0.02704	0.00018	0.00542	0.0067	0	0.02456	0.25895	0	0	0.0888	0.00017	0.00467	0	0.06379	0.00863	0.04955	0	0	0	0.00683	0.09381	0.01725	0.38331	0.00073	0.00769	0.02242	0.01256	0.05908	0.00062	0.0159	0.03506	0.02199	0.0654	0.00102	0	0.11106	0.41299	0	0	0	0.00056	0.02402	0.00833	0
k__Bacteria	p__Firmicutes	c__Clostridia	o__Clostridiales	f__Clostridiales_noname	g__Flavonifractor	0.01671	0.01451	0.03455	0.05908	0.03711	0.40154	0.01202	0.00491	0	0.69561	0.02774	0.02579	0	0.1733	0.00982	0.10648	0.0002	0.0022	0.01217	0.04073	0.02827	0.04898	0.69173	0.01248	0.00725	0.5999	0.05532	0.42622	0.02302	0.04208	0.03533	0.03192	0.00042	0.0077	0.01032	0.02796	0.00043	0	0.00275	0.02063	0.00075	0.01942	0.38527	0
k__Bacteria	p__Firmicutes	c__Clostridia	o__Clostridiales	f__Clostridiales_noname	g__Pseudoflavonifractor	0	0	0.00083	0.00687	0	0	0	0.00356	0	0	0	0	0	0	0	0	0	0	0	0.0655	0	0.00303	0	0	0.00088	0	0	0	0	0.00102	0.00047	0	0	0	0	0	0	0	0	0.00531	0	0	0	0.00201
k__Bacteria	p__Firmicutes	c__Clostridia	o__Clostridiales	f__Eubacteriaceae	g__Anaerofustis	0	0	0	0	0	0	0	0	0	0	0	0	0	0	0	0	0	0	0	0	0.00098	0	0	0	0	0	0	0	0	0	0	0	0	0	0	0	0	0	0	0	0	0	0	0
k__Bacteria	p__Firmicutes	c__Clostridia	o__Clostridiales	f__Eubacteriaceae	g__Eubacterium	13.9095	1.74967	2.56367	8.80539	3.36214	5.73781	7.01481	3.16644	2.58372	4.19581	0.39901	4.16783	0.81129	1.18565	5.52238	3.31142	2.0216	2.54003	0.11044	2.43625	0.79632	2.2792	0	0.22069	2.08083	9.49072	2.0497	0.50399	3.06942	14.1068	1.48811	1.42614	0.74366	7.59778	1.73197	1.07075	2.25778	0	2.30617	2.45054	0.99952	1.60708	1.39058	2.08216
k__Bacteria	p__Firmicutes	c__Clostridia	o__Clostridiales	f__Lachnospiraceae	g__Anaerostipes	0.12987	0.00045	0.04581	0.00569	0.12287	0.06528	0.00027	0.01103	0	0.02103	0	0.00144	0	0.01511	0.0009	0.02183	0.00111	0	0	0	0.00295	0	0.01287	0	0.00418	0	0.0127	0.03459	0.07263	0.00107	0.00091	0.00278	0.00048	0.00117	0.00074	1.0147	0	0	0	0.01622	0.01058	0.11503	0.00456	0
k__Bacteria	p__Firmicutes	c__Clostridia	o__Clostridiales	f__Lachnospiraceae	g__Blautia	3.82242	1.49741	5.64937	2.53801	0.58064	1.14901	1.46149	0.88597	0.19144	4.45697	0.11558	4.34837	0.18954	6.72491	0.78334	3.34322	0.4907	1.26786	0.40343	1.78597	3.41736	0.29012	6.70358	1.77078	0.33522	0.85448	0.43825	1.94989	2.31101	1.16991	2.43136	3.47479	2.70501	2.77638	0.26715	8.78894	6.31086	0	1.01134	1.53646	1.2683	2.75828	2.17434	1.86892
k__Bacteria	p__Firmicutes	c__Clostridia	o__Clostridiales	f__Lachnospiraceae	g__Butyrivibrio	0	0	0	0	0	0.0051	0.00311	0	0	0	0	0.00379	0	0.01159	0	0.01479	0	0	0	0.00523	0	0	0	0	0	0	0	0	0.01218	0	0	0	0.0054	28.6734	0	0.00297	0	0	0	0	0	0	0	0
k__Bacteria	p__Firmicutes	c__Clostridia	o__Clostridiales	f__Lachnospiraceae	g__Coprococcus	0.27864	0.06223	2.27746	1.95853	4.35424	0.30801	0.30995	2.14594	1.22845	0.14888	0.13792	1.4047	0.02896	0.50707	3.55509	0.31922	0.41332	0.03468	0.0609	0.4927	0.0435	0	0	0.05064	0.06931	2.12791	2.17164	0	5.04067	0	0.30076	0.03852	0.26332	0.23471	0.45665	1.01398	0.0719	0	1.25122	3.1682	0	0.62769	0	0.03992
k__Bacteria	p__Firmicutes	c__Clostridia	o__Clostridiales	f__Lachnospiraceae	g__Dorea	0.54481	0.08132	0.63436	0.63521	0.23065	0.2335	0.07406	0.30636	0.07238	0.23226	0.06324	0.19969	0.01979	0.19628	0.29936	0.2016	0.11147	0.19321	0.04694	0.17488	0.05254	0.1136	0	0.13914	0.529	0.04071	0.15094	0.09672	0.25227	0.12043	0.03265	0.06779	0.1589	0.22311	0.0899	0.31998	0.12101	0	0.12336	0.0688	0.03078	0.40959	0.28266	0.1732
k__Bacteria	p__Firmicutes	c__Clostridia	o__Clostridiales	f__Lachnospiraceae	g__Lachnoanaerobaculum	0	0	0	0	0	0	0	0	0	0	0	0	0	0	0	0	0	0	0	0	0	0	0	0	0	0	0	0	0	0	0	0	0	0	0	0	0	0	0	0	0	0	0	0
k__Bacteria	p__Firmicutes	c__Clostridia	o__Clostridiales	f__Lachnospiraceae	g__Lachnospiraceae_noname	2.3514	1.02261	6.20597	1.32529	0.88712	0.82734	0.64619	0.66126	0.05942	2.55283	0.02551	0.38973	0.00892	0.14921	0.28774	2.4625	0.04562	0.11641	0.10823	0.75344	0.70263	2.22922	0.23048	0.25115	0.53192	2.31208	3.43965	0.81496	3.8307	0.53479	3.21464	2.48894	1.33754	1.69139	0.22439	3.12833	1.05121	0	0.41164	0.87773	1.60911	3.6449	0.3962	0.22731
k__Bacteria	p__Firmicutes	c__Clostridia	o__Clostridiales	f__Lachnospiraceae	g__Oribacterium	0.00011	0	0	0	0	0	0	0	0	0	0.00506	0	0.00894	0	0	0	0	0	0	0	0	0	0	0	0	0	0	0	0	0	0	0	0.00214	0	0	0	0	0	0.01657	0	0	0	0	0
k__Bacteria	p__Firmicutes	c__Clostridia	o__Clostridiales	f__Lachnospiraceae	g__Roseburia	0.2513	3.64629	0.88437	0.91218	1.03369	2.69966	1.75461	1.36606	1.84228	1.20408	0.04111	1.07543	0.38873	0.12044	2.04838	0.8595	1.67924	0.27715	0.07227	1.28448	0.38559	4.45225	0.01101	0.16516	1.77697	2.35855	1.13791	0.01072	1.71828	2.99016	0.04896	2.48093	0.58923	1.4319	1.07375	0.0006	0.32099	0	1.69415	1.95974	0.08289	2.23552	2.39618	2.37589
k__Bacteria	p__Firmicutes	c__Clostridia	o__Clostridiales	f__Lachnospiraceae	g__Shuttleworthia	0	0	0	0	0	0	0	0	0	0.00278	0	0	0	0	0	0	0	0	0	0	0	0	0	0	0	0	0	0	0	0	0	0.00021	0	0	0	0.00293	0	0	0	0	0	0	0	0
k__Bacteria	p__Firmicutes	c__Clostridia	o__Clostridiales	f__Lachnospiraceae	g__Stomatobaculum	0.00197	0	0	0	0	0	0	0	0	0.00825	6e-05	0	0.00282	0	0	0	0	0	0	0	0	0	0	0	0	0	0	0	0	0	0	0.00242	0	0	0.00013	0	0	0	0.00151	0.00197	0	0	0	0.00227
k__Bacteria	p__Firmicutes	c__Clostridia	o__Clostridiales	f__Oscillospiraceae	g__Oscillibacter	1.67233	0.85853	0.71804	1.51927	0.50729	0	2.29887	0.2626	0.06374	4.3761	0.19321	1.92698	0.00511	0.57739	0.89818	2.49193	0.05131	0.12768	0.01621	4.1241	0.60409	0.77126	0	0.24081	0.27071	0.286	1.61844	0.81814	0.4258	0.66604	2.47773	0.14359	0.8058	0.38848	0.11149	0.81564	0.07795	0	0.1665	0.90928	0.04419	0.52679	0.88297	0.43282
k__Bacteria	p__Firmicutes	c__Clostridia	o__Clostridiales	f__Peptostreptococcaceae	g__Filifactor	0	0	0	0	0	0	0	0	0	0	0	0	0	0	0	0	0	0	0	0	0	0	0	0	0	0	0	0	0	0	0	0	0	0	0	0	0	0	0	0	0	0	0	0
k__Bacteria	p__Firmicutes	c__Clostridia	o__Clostridiales	f__Peptostreptococcaceae	g__Peptostreptococcaceae_noname	0.04891	0.0522	0.01505	0.00709	0	0.12299	0.02761	0.07359	0.01511	0.03365	0.00084	0.01027	0.00306	0.02282	0	0.02308	0.05918	0.01312	0.0044	0.07527	0.00536	0.08299	0.17015	0.70035	0.03954	0.04122	0.06313	0.19739	0.10205	0.03109	0.0806	0.37878	0.00188	0.01945	0.10639	0.03084	0	0	0.01016	0.0068	0.07057	0.01119	0.01022	0.10544
k__Bacteria	p__Firmicutes	c__Clostridia	o__Clostridiales	f__Peptostreptococcaceae	g__Peptostreptococcus	0	0	0	0	0	0	0	0	0	0	0	0	0	0	0	0	0.00113	0	0	0	0	0	0	0	0	0	0	0.05223	0	0	0	0.00147	0.00253	0	0	0	0	0	0	0	0	0	0	0
k__Bacteria	p__Firmicutes	c__Clostridia	o__Clostridiales	f__Ruminococcaceae	g__Anaerotruncus	0.04983	0.02394	0.31732	0.18362	0.02596	0	0.08128	0.01071	0.00552	0.18753	0.01447	0.50133	0.00263	0.01199	0.08928	0.1558	0.00095	0	0.00327	0.16117	0.04429	0.03201	0	0.0108	0.03851	0.32487	0.28607	0.22864	0.08588	0.04161	0.43129	0	0.1676	0.03929	0.00597	0	0.05881	0	0	0	0	0.08135	0	0
k__Bacteria	p__Firmicutes	c__Clostridia	o__Clostridiales	f__Ruminococcaceae	g__Faecalibacterium	2.64962	4.86875	6.09315	3.66853	9.76471	19.3383	1.6506	9.2671	7.55358	1.99237	1.50707	2.3507	3.6397	1.51448	2.07518	3.3885	4.41403	1.64241	0.2303	3.67373	3.62663	18.3644	0.0555	2.5972	7.34416	8.29169	13.1889	11.5524	3.11777	11.3562	1.61976	5.01384	7.46886	3.58855	2.84093	0.76608	0.97744	0	16.1751	8.45822	0.00519	9.52772	5.53551	4.15378
k__Bacteria	p__Firmicutes	c__Clostridia	o__Clostridiales	f__Ruminococcaceae	g__Ruminococcaceae_noname	0.00043	0	0	0.00073	0	0.0007	0.54972	0.00209	0	0.00116	0.10049	0.00988	0	0	0.00566	0.00064	0	0	0	0.01629	0.00023	0.00275	0	0	0.00014	0.00221	0	0.00179	0	0.66851	0	0	0.00099	0.00041	0	0.00019	0	0	0	0	0	0	0	0
k__Bacteria	p__Firmicutes	c__Clostridia	o__Clostridiales	f__Ruminococcaceae	g__Ruminococcus	17.3203	0.05861	2.84687	0.69831	0.92762	0.60072	1.1006	1.62684	0.47673	0	0.26619	4.71569	0.0369	4.20731	0.98918	12.4322	1.19258	7.12954	0.0236	4.7531	0	1.9911	0	1.13572	3.64807	0.56735	6.13743	3.56038	10.731	2.66556	1.77324	0.01322	1.03514	2.66255	0.4214	0	0.19875	0	0.99569	0.97931	0.06506	5.40514	0.19612	3.05086
k__Bacteria	p__Firmicutes	c__Clostridia	o__Clostridiales	f__Ruminococcaceae	g__Subdoligranulum	2.65425	1.03901	5.44457	2.91167	0.5175	1.44197	3.16757	2.59099	0.40142	2.10478	0.25881	3.0365	0.084	0.6531	0.4628	1.38301	1.13874	2.06725	0.60697	2.51502	0.41088	0.34046	1.30952	0.75245	1.20408	1.21033	9.39309	0.33684	27.4989	1.06588	5.56983	0.109	1.21317	9.61739	0.58988	0.82253	1.44228	0	4.72874	0.51765	0.05607	1.71759	2.78326	0.38552
k__Bacteria	p__Firmicutes	c__Erysipelotrichia	o__Erysipelotrichales	f__Erysipelotrichaceae	g__Catenibacterium	0	0	0	0	0	0	0	0	0	0	0	0	0	0	1.03635	0	0	0	0	0	0	0	0	0	0	0	0	0	0.57759	0	0	0	0	0	0.14006	0	0	0	0	0	0	0	0	0
k__Bacteria	p__Firmicutes	c__Erysipelotrichia	o__Erysipelotrichales	f__Erysipelotrichaceae	g__Coprobacillus	0	0	0	0	0	0.07487	0.00892	0	0	0.37907	0	0	0	0.58988	0	0	0.00017	0.00175	0	0	0	0.00263	0.79949	0	0	0.00075	0	0.02179	1.58813	0	0.00143	0.00979	2.44795	0	0	0.04561	1.60818	0	5.29975	0	0	0.00758	0.01926	0
k__Bacteria	p__Firmicutes	c__Erysipelotrichia	o__Erysipelotrichales	f__Erysipelotrichaceae	g__Eggerthia	0	0	0	0	0	0	0	0	0	0	0	0	0	0	0	0	0	0	0	0	0	0	0	0	0	0	0	0	0	0	0	0	0	0	0	0	0	0	0	0	0	0	0	0
k__Bacteria	p__Firmicutes	c__Erysipelotrichia	o__Erysipelotrichales	f__Erysipelotrichaceae	g__Erysipelotrichaceae_noname	0.00365	0	0.25774	0.00577	0	0.03466	0.006	0	0	0.33195	0.00322	0.00028	0.06252	0.03773	1.10019	0.00334	0	0.00229	0	0.03782	0.00238	0.01292	0.15535	1.34879	0.00184	0.03453	0.00195	0.00993	3.36076	0	0.08415	0.02155	0.05249	0	0.02438	0.04	0.28078	0	0.37151	0	0.01398	0.02635	0.04284	0.00205
k__Bacteria	p__Firmicutes	c__Erysipelotrichia	o__Erysipelotrichales	f__Erysipelotrichaceae	g__Holdemania	0.01793	0.01727	0.05426	0.06966	0.02562	0.02407	0.04495	0.00819	0.01185	0.1424	0	0.05677	0.00026	0	0.03824	0.18293	0.0221	0.00746	0.00243	0.12604	0	0.02726	0	0.02725	0.01938	0.01503	0.06777	0.07181	0.01244	0.10144	0.0719	0	0.08362	0.0326	0.00469	0.08337	0	0	0.00981	0.01705	0	0.17233	0	0.03035
k__Bacteria	p__Firmicutes	c__Erysipelotrichia	o__Erysipelotrichales	f__Erysipelotrichaceae	g__Solobacterium	0	0.0024	0.00064	0.00057	0.00107	0.00205	0.00159	0	0	0.02855	0	0	8e-05	0	0	0.01376	0	0.0004	0.00102	0.01309	0	0	0.01434	0.0011	0	0	0.00037	0.00337	0.00796	0.0001	0	0.0409	0.00156	0	0.00071	0.01063	0.00504	0	0	0.00845	0.00229	0	0.00217	0.00903
k__Bacteria	p__Firmicutes	c__Erysipelotrichia	o__Erysipelotrichales	f__Erysipelotrichaceae	g__Turicibacter	0	0.01519	0	0	0	0	0	0.00211	0.11287	0	0	0	0	0	0	0	0.00213	0	0.00055	0	0	0	0.00073	0.00428	0.00905	0	0	0	0	0	0	0	0	0	0.00582	0	0	0	0	0	0	0	0.00683	0.03673
k__Bacteria	p__Firmicutes	c__Negativicutes	o__Selenomonadales	f__Acidaminococcaceae	g__Acidaminococcaceae_unclassified	0	0	0	0.0023	0	0	0	0	0	0	0	0	0	0	0	0	0	0	0	0	0	0	0	0.01557	0	0	0.07829	0	0	0	0	0	0	0	0	0	0	0	0	0	0	0	0	0
k__Bacteria	p__Firmicutes	c__Negativicutes	o__Selenomonadales	f__Acidaminococcaceae	g__Acidaminococcus	0	0	0	0.01813	0.0002	0	0	0	0	0	0	0	0	0	0	0	0	4.00204	0.00019	0	0	0	0	0.0963	0	0	0.0035	0	0	0	0	0	0	0	0	0.00601	0	0	0	0	0	0	0.01918	1.99241
k__Bacteria	p__Firmicutes	c__Negativicutes	o__Selenomonadales	f__Acidaminococcaceae	g__Phascolarctobacterium	0	0	0	0	0	0	0	0	2.80672	0	0	0	3.55613	0	0	0	5.73969	0	0	0	0	0	0	0	0	0	0	0	0	0	0	0	0	0	0	0	0	0	5.96664	0	0	0	0	0
k__Bacteria	p__Firmicutes	c__Negativicutes	o__Selenomonadales	f__Veillonellaceae	g__Anaeroglobus	0	0	0	0	0	0	0	0	0	0	0	0	0.01047	0	0	0	0	0	0	0	0	0	0	0	0	0	0	0	0	0	0	0	0	0	0	0.00057	0	0	0	0	0	0	0	0
k__Bacteria	p__Firmicutes	c__Negativicutes	o__Selenomonadales	f__Veillonellaceae	g__Dialister	11.7279	0.01619	0	0	0.00439	0.30068	8.5036	0	0	0.00879	3.94759	0	0.02334	0.28085	8.15678	0	0	0	0	0	0	8.70382	0.02306	0	0.32657	0.00298	0.00087	4.55358	0	4.38932	0	0.01142	0.00077	0	0.49554	0.0402	0	0	0.03488	0	0	0	0	0.44491
k__Bacteria	p__Firmicutes	c__Negativicutes	o__Selenomonadales	f__Veillonellaceae	g__Megamonas	5.99289	0	0	0.21197	0	0.14355	0	0	0	0.00031	7.98384	8.04721	0.00035	0	6.62999	0	4.69692	9.2524	13.0988	0	7.19699	0.10552	0	0	0	1.87378	0.69964	0.00111	0	0.00908	0	14.193	0.00092	5.37469	0.72225	0	0.04659	0	0.00686	0.00042	0	0	0	2.02173
k__Bacteria	p__Firmicutes	c__Negativicutes	o__Selenomonadales	f__Veillonellaceae	g__Megasphaera	0.09849	0	0	0	0.89965	0	0	0	0	0.05782	0	0	0.02999	0	0	3.85904	0	1.19431	1.95279	0	0	1.82861	0.32494	0	0	0	0	0	0	0	0	0.47385	0	0	0.00289	0	0.23403	0	0.02082	0.00795	0.01494	0	1.19881	0.38606
k__Bacteria	p__Firmicutes	c__Negativicutes	o__Selenomonadales	f__Veillonellaceae	g__Mitsuokella	0	0	0	0	0	0	0	0	0	0.00679	0	0	0	0	0	0	0	0	0	0	0	5.05481	0	0	0	0	0.3112	0	0.15208	0	0	0	0	0	0	0	0	0	0	0	0	0	0	0
k__Bacteria	p__Firmicutes	c__Negativicutes	o__Selenomonadales	f__Veillonellaceae	g__Selenomonas	0	0	0	0	0	0	0	0	0	0.00575	0	0	0.00077	0	0	0	0	0	0	0	0	0	0	0	0	0	0	0	0	0	0	0	0	0	0	0	0	0	0	0	0	0	0	0
k__Bacteria	p__Firmicutes	c__Negativicutes	o__Selenomonadales	f__Veillonellaceae	g__Veillonella	0.04737	0.13007	0.02425	0.0011	0.02657	0.19975	0.11012	0.30882	0.02921	2.65433	0.13163	0.01381	3.24497	0.99406	0.00814	0.00519	0.09074	0.00988	0.0092	0.00341	0.33774	1.00678	2.32869	2.53965	0.315	1.13759	0.05895	0.15208	0.0387	0.04831	0	6.77188	0.05571	0.00409	1.30966	0.02735	0.00359	0	1.00942	0.22764	0.26452	0.07345	0.01423	0.39233
k__Bacteria	p__Fusobacteria	c__Fusobacteriia	o__Fusobacteriales	f__Fusobacteriaceae	g__Cetobacterium	0	0	0	0	0	0	0	0	0	0	0	0	0	0	0	0	0	0	0	0	0	0	0	0	0	0	0	0	0	0	0	0	0	0	0	0	0	0	0	0	0	0	0	0.00349
k__Bacteria	p__Fusobacteria	c__Fusobacteriia	o__Fusobacteriales	f__Fusobacteriaceae	g__Fusobacterium	0.00045	0.00116	0	0	0	0.01558	0	0	0	0.0242	0.00186	10.1548	0.006	0	0	0	0.00066	0	1.17427	0	0	0.00089	0.00196	0.00171	0	0	0	0.09069	0	0	0	0.22762	0	0.00451	0	0.00256	0	0	0.02074	0.00172	0.9636	0.29296	0	0.01653
k__Bacteria	p__Fusobacteria	c__Fusobacteriia	o__Fusobacteriales	f__Leptotrichiaceae	g__Leptotrichia	0	0	0	0	0	0	0	0.00401	0	0.0005	0	0	0	0	0	0	0	0	0	0	0	0	0	0	0	0	0	0	0	0	0	0	0	0	0.01194	0	0	0	0	0	0	0	0	0
k__Bacteria	p__Fusobacteria	c__Fusobacteriia	o__Fusobacteriales	f__Leptotrichiaceae	g__Leptotrichiaceae_unclassified	0	0	0	0	0	0	0	0.0021	0	0.01363	0	0	0	0	0	0	0	0	0	0	0	0	0	0	0	0	0	0	0	0	0	0	0	0	0.00089	0	0	0	0	0	0.02787	0	0	0
k__Bacteria	p__Proteobacteria	c__Alphaproteobacteria	o__Caulobacterales	f__Caulobacteraceae	g__Brevundimonas	0	0	0	0	0	0	0	0	0	0	0	0	0	0	0	0	0	0	0	0.00243	0	0	0	0	0	0	0	0	0	0	0	0	0	0	0	0	0	0.00259	0	0	0	0	0	0
k__Bacteria	p__Proteobacteria	c__Alphaproteobacteria	o__Rhizobiales	f__Brucellaceae	g__Ochrobactrum	0	0	0	0	0	0	0	0	0	0	0	0	0	0	0	0	0	0	0	0	0	0	0	0	0	0	0	0	0	0	0	0	0	0	0	0	0	0.01481	0	0	0	0	0	0
k__Bacteria	p__Proteobacteria	c__Alphaproteobacteria	o__Rhizobiales	f__Rhizobiaceae	g__Sinorhizobium	0	0	0	0	0	0	0	0	0	0	0	0	0	0	0	0	0	0	0	0	0	0	0	0	0	0	0	0	0	0	0	0	0	0	0	0	0	0.00028	0	0	0	0	0	0
k__Bacteria	p__Proteobacteria	c__Betaproteobacteria	o__Burkholderiales	f__Alcaligenaceae	g__Alcaligenes	0	0	0	0	0	0	0	0	0	0	0	0	0	0	0	0	0	0	0	0	0	0	0	0	0	0	0	0	0	0	0	0	0	0	0	0	0	4.41026	0	0	0	0	0	0
k__Bacteria	p__Proteobacteria	c__Betaproteobacteria	o__Burkholderiales	f__Alcaligenaceae	g__Bordetella	0	0	0	0	0	0	0	0	0	0	0	0	0	0	0	0	0	0	0	0	0	0	0	0	0	0	0	0	0	0	0	0	0	0	0	0	0	0.06104	0	0	0	0	0	0
k__Bacteria	p__Proteobacteria	c__Betaproteobacteria	o__Burkholderiales	f__Alcaligenaceae	g__Oligella	0	0	0	0	0	0	0	0	0	0	0	0	0	0	0	0	0	0	0	0	0	0	0	0	0	0	0	0	0	0	0	0	0	0	0	0	0	0.00102	0	0	0	0	0	0
k__Bacteria	p__Proteobacteria	c__Betaproteobacteria	o__Burkholderiales	f__Alcaligenaceae	g__Pusillimonas	0	0	0	0	0	0	0	0	0	0	0	0	0	0	0	0	0	0	0	0	0	0	0	0	0	0	0	0	0	0	0	0	0	0	0	0	0	0.00086	0	0	0	0	0	0
k__Bacteria	p__Proteobacteria	c__Betaproteobacteria	o__Burkholderiales	f__Burkholderiaceae	g__Lautropia	0	0	0	0	0	0	0	0	0	0	0	0	0	0	0	0	0	0	0	0	0	0	0	0	0	0	0	0	0	0	0	0.00377	0	0	0	0	0	0	0.00349	0	0	0	0	0
k__Bacteria	p__Proteobacteria	c__Betaproteobacteria	o__Burkholderiales	f__Burkholderiales_noname	g__Burkholderiales_noname	0	0.67186	0.00501	0.01718	0.13653	0.3966	0.44516	0.05504	0.0092	0.10822	0.00182	0.00497	0.00193	0.00302	0.11764	0	0.02131	0.07285	0.1513	0.53307	0.03145	0	0	1.04376	0.05214	0.46821	0	0.68822	0.02687	0.73546	0.22116	0	0.32518	0.07075	0.01679	0.29327	0.13571	0	0.00322	0.26931	0.11147	0.40844	0	0.14028
k__Bacteria	p__Proteobacteria	c__Betaproteobacteria	o__Burkholderiales	f__Comamonadaceae	g__Comamonas	0	0	0	0	0	0	0	0	0	0	0	0	0	0	0	0	0	0	0	0	0	0	0	0	0	0	0	0	0	0	0	0	0	0	0	0	0	0.11256	0	0	0	0	0	0
k__Bacteria	p__Proteobacteria	c__Betaproteobacteria	o__Burkholderiales	f__Comamonadaceae	g__Delftia	0	0	0	0	0	0	0	0	0	0	0	0	0	0	0	0	0	0	0	0	0	0	0	0	0	0	0	0	0	0	0	0	0	0	0	0	0	0.00152	0	0	0	0	0	0
k__Bacteria	p__Proteobacteria	c__Betaproteobacteria	o__Burkholderiales	f__Oxalobacteraceae	g__Oxalobacter	0.10229	0.01845	0.14745	0	0	0	0.3425	0.01516	0.04173	0.1281	0	0.07349	0	0	0.16607	0.14569	0	0	0	0	0.016	0.0153	0	0	0.09651	0	0.05564	0	0.04821	0	0.08342	0	0.61248	0.08893	0	0	0	0	0	0.16259	0	0	0	0.00062
k__Bacteria	p__Proteobacteria	c__Betaproteobacteria	o__Burkholderiales	f__Sutterellaceae	g__Parasutterella	0	0.47177	0.00438	0.0279	0.13651	0.34565	0.00036	0.03985	0.04188	0.16145	0	0.016	0.00146	0.00604	0.17385	0	0.04585	0.15345	0.24727	0.55493	0.06553	0	0	0.91958	0.02787	0.58673	0.00465	0.18417	0.08507	0.01487	0.12278	0	0.11589	0.01275	0.01301	0.30449	0.16193	0	0.00723	0.18911	0.06886	0.42574	0	0.14229
k__Bacteria	p__Proteobacteria	c__Betaproteobacteria	o__Burkholderiales	f__Sutterellaceae	g__Sutterella	0	0	0.55125	2.95178	0	0	0	0	0	0	0.95979	2.91014	0.11396	0	0	0	0	0	0	0	0	1.01393	14.0434	0	0.66523	0	1.27496	0	0	0	0	0	0	0	0	0	0	0	1.24246	0	0	0	0.00108	0
k__Bacteria	p__Proteobacteria	c__Betaproteobacteria	o__Burkholderiales	f__Sutterellaceae	g__Sutterellaceae_unclassified	0.07925	0	0	0	2.02866	0	0	0	0	0	0.15946	0	0.19681	0	0	0	0	0	0	0	1.96858	0	0	0	0	0	0	0	0	0	0	0.16828	0	0.04347	0	0	0	0	0	0	4.46686	0	0.18546	0
k__Bacteria	p__Proteobacteria	c__Betaproteobacteria	o__Neisseriales	f__Neisseriaceae	g__Neisseria	0	0	0	0	0	0	0	0	0	0	0	0	0	0	0	0	0	0	0	0	0	0.0017	0.00378	0	0	0	0	0	0.01035	0	0	0	0.00824	0	0	0	0	0	0	0	0	0	0	0
k__Bacteria	p__Proteobacteria	c__Deltaproteobacteria	o__Desulfovibrionales	f__Desulfovibrionaceae	g__Bilophila	1.35762	0.52045	0.689	0.62456	0.79104	1.31492	0	0.04404	0.01003	1.06012	0.44354	1.20899	0.03061	0.9595	0.46048	1.77915	0.32405	0.40185	0.27349	2.30749	0.82588	0.48711	0.00038	0	0.22203	0.42994	0.71862	0.17082	0.01549	0.58605	1.18346	0.0832	1.70489	0.35488	0.14748	0.28555	0.26505	0	0.02878	0.31234	0	0.378	0	0.2942
k__Bacteria	p__Proteobacteria	c__Deltaproteobacteria	o__Desulfovibrionales	f__Desulfovibrionaceae	g__Desulfovibrio	0	0.00113	0.00517	0	0.32388	0.00207	0	0.11126	0.20538	0	0	0.09555	0.0264	0	0.01627	0.01443	0.00097	0	0.00232	0.02161	0	0.18692	0	0	0.00434	0	0.00913	0.00184	0.00788	0.00256	0.60392	0	0.00221	0.11045	0.00181	0.00061	1.50451	0	0.48877	0	0	0.00149	0	0.41779
k__Bacteria	p__Proteobacteria	c__Epsilonproteobacteria	o__Campylobacterales	f__Campylobacteraceae	g__Campylobacter	0	0	0	0.00121	0	0	0	0	0	0.0013	0.00196	0	0.01008	0	0	0	0	0	0	0	0	0	0.00082	0	0.13157	0	0	0	0	0	0	0.01254	0	0	0	0	0.12341	0	0.02453	0	0	0	0	0
k__Bacteria	p__Proteobacteria	c__Gammaproteobacteria	o__Aeromonadales	f__Aeromonadaceae	g__Aeromonas	0	0	0	0	0	0	0	0	0	0	0	0	0	0	0	0	0	0	0	0	0	0	0	0	0	0	0	0	0	0	0	0	0	0	0.00099	0	0	0	0	0	0	0.00099	0	0
k__Bacteria	p__Proteobacteria	c__Gammaproteobacteria	o__Enterobacteriales	f__Enterobacteriaceae	g__Citrobacter	0	0.00369	0.0031	0	0	0.00846	0	0.00383	0	0	0.24113	0	0	0	0	0	0	0.03122	0.25899	0.04114	0	0.00358	0	0	0	0.00076	0	0.20314	0	0.00011	0.0072	0	0.00429	0.04556	0.03262	0.00024	0.00271	27.5285	0.02465	0	0.11362	0.00325	0.27553	0
k__Bacteria	p__Proteobacteria	c__Gammaproteobacteria	o__Enterobacteriales	f__Enterobacteriaceae	g__Cronobacter	0	0	0	0	0	0	0	0	0	0	0	0	0	0	0	0	0	0	0	0	0	0	0	0	0	0	0	0	0	0	0	0	0	0	0.0032	0	0	0	0	0	0	0	0	0
k__Bacteria	p__Proteobacteria	c__Gammaproteobacteria	o__Enterobacteriales	f__Enterobacteriaceae	g__Dickeya	0	0	0	0	0	0	0	0	0	0	0	0	0.00425	0	0	0	0	0	0	0	0	0	0	0	0	0	0	0	0	0	0	0	0	0	0	0	0	0	0	0	0	0	0	0
k__Bacteria	p__Proteobacteria	c__Gammaproteobacteria	o__Enterobacteriales	f__Enterobacteriaceae	g__Enterobacter	0.02614	0.01917	0.12458	0.00138	0.02174	0.1827	1.24652	0.62065	1.87199	0.01205	0.45906	0	0.02602	8.25452	0	0	0.00514	0.00468	0.02336	0.03112	0	0.04489	0.05552	0.00335	0	0.02116	0	0.59364	0.00738	0	0.00752	0	0.00065	0.00052	6.56551	0	0	0	1.50868	0	0.02421	0.15648	0.08629	0.06935
k__Bacteria	p__Proteobacteria	c__Gammaproteobacteria	o__Enterobacteriales	f__Enterobacteriaceae	g__Escherichia	0.01124	0.18339	0.60042	12.4496	1.68844	0.66982	0.20098	0.92367	33.6957	0.31859	0.35463	0.01111	0.0824	1.42809	0.01778	0.75305	0.01944	26.1015	9.51384	0.07877	0.88656	4.08079	11.8828	2.35755	28.9591	0.17278	1.39656	9.06791	2.54612	0.18253	2.83844	1.14925	1.26191	1.17904	4.16944	0.1579	8.81181	4.12832	6.83271	0.22178	0.26884	2.28318	0.23494	8.95645
k__Bacteria	p__Proteobacteria	c__Gammaproteobacteria	o__Enterobacteriales	f__Enterobacteriaceae	g__Klebsiella	0.15824	18.4831	0.71161	14.8367	0.1418	0.60817	0.16784	0.55059	4.23455	0.3524	3.20779	0.00603	0.15232	1.13552	0.01802	1.33893	2.19765	1.99721	2.54818	0.31316	0	0.01099	0.00553	30.4667	0	0.00875	0.07048	3.6929	0.00257	0.00176	1.32929	0.99018	0.23917	0	2.62048	0	0.00312	0.38074	6.87796	0.00638	0.5684	3.96016	5.59264	0.12273
k__Bacteria	p__Proteobacteria	c__Gammaproteobacteria	o__Enterobacteriales	f__Enterobacteriaceae	g__Morganella	0	0	0	0	0	0	0	0	0	0	0	0	0	0	0	0	0	0	0	0	0	0	0	0	0	0.01466	0	0	0	0	0.0571	0	0	0.00458	0	0.00118	0.00478	34.0687	0	0	0	0	0	0
k__Bacteria	p__Proteobacteria	c__Gammaproteobacteria	o__Enterobacteriales	f__Enterobacteriaceae	g__Pantoea	0	0	0.01278	0.03494	0	0	0.00735	0	0.03723	0	0.00458	0	0	0.05922	0	0	0	0.02155	0.01447	0	0	0.00325	0	0	0.0092	0	0	0.01697	0	0	0	0	0.00655	0	0.06228	0	0	0	0.2231	0	0	0.01839	0	0
k__Bacteria	p__Proteobacteria	c__Gammaproteobacteria	o__Enterobacteriales	f__Enterobacteriaceae	g__Plesiomonas	0	0	0	0	0	0	0	0	0	0	0	0	0	0	0	0	0	0	0	0	0	0	0	0	0	0	0	0	0	0	0	0	0	0	0	0	0	0	0.00025	0	0	0	0	0
k__Bacteria	p__Proteobacteria	c__Gammaproteobacteria	o__Enterobacteriales	f__Enterobacteriaceae	g__Proteus	0	0	0	0	0	0	0	0	0	0	0	0	0	0	0	0	0	0	0	0	0	0	0	0	0	0	0	0	0	0	0	0	0	0.00031	0	0	0	0.04528	0	0	0	0	0	0
k__Bacteria	p__Proteobacteria	c__Gammaproteobacteria	o__Enterobacteriales	f__Enterobacteriaceae	g__Providencia	0	0	0	0	0	0	0	0.00752	0	0	0	0	0	0	0	0	0	0	0	0	0	0	0	0	0	0.00649	0	0	0	0	0	0	0	0	0.00432	0.0006	0.00633	23.5339	0	0	0	0	0	0
k__Bacteria	p__Proteobacteria	c__Gammaproteobacteria	o__Enterobacteriales	f__Enterobacteriaceae	g__Raoultella	0	0	0	0	0	0.00462	0	0	0	0	0	0	0	0	0	0	0	0	0.00227	0	0	0	0	0	0	0	0	0.019	0	0	0	0	0	0	0.04236	0	0	0	0	0	0	0	0	0
k__Bacteria	p__Proteobacteria	c__Gammaproteobacteria	o__Enterobacteriales	f__Enterobacteriaceae	g__Shigella	0	0	0	0	0.06006	0	0	0	0	0	0	0	0	0	0	0	0	0.00375	0	0	0	0	0	0	1.69848	0	0	0.00367	0	0	0	0	0	0	0.01216	0	0	0.06154	0.04334	0	0	0	0	0
k__Bacteria	p__Proteobacteria	c__Gammaproteobacteria	o__Pasteurellales	f__Pasteurellaceae	g__Actinobacillus	0	0	0	0	0	0	0	0.00279	0	0	0.00264	0	0.01399	0	0	0	0.00665	0	0	0	0	0.00165	0.00764	0	0	0	0	0.01584	0	0	0	0.04254	0	0	0.00326	0	0	0	0.00467	0	0	0	0	0
k__Bacteria	p__Proteobacteria	c__Gammaproteobacteria	o__Pasteurellales	f__Pasteurellaceae	g__Aggregatibacter	0	0	0	0	0	0	0	0	0	0.00083	0	0	0	0	0	0	0	0	0	0	0	0	0.00971	0	0	0	0	0	0	0	0	0.00683	0	0	0	0	0	0	0	0	0	0	0	0
k__Bacteria	p__Proteobacteria	c__Gammaproteobacteria	o__Pasteurellales	f__Pasteurellaceae	g__Haemophilus	0	0.05788	0.019	0	0	0.01805	0.00673	0.20609	0.02623	0.14386	0.06328	0.00667	1.22478	0.00062	0	0	0.49882	0.04081	0.00295	0.00781	0	0.23398	1.67279	0.94088	0	0.02832	0.03288	1.02513	0.07053	0.04891	0	6.30379	0.01777	0.0108	1.00045	0.00082	0	0	0.73107	0.03044	0.00924	0.02032	0.00244	0.01319
k__Bacteria	p__Proteobacteria	c__Gammaproteobacteria	o__Pseudomonadales	f__Moraxellaceae	g__Acinetobacter	0	0	0	0	0	0	0	0	0	0	0	0	0	0	0	0	0	0	0	0.02642	0	0	0	0	0	0	0	0	0	0	0	0	0	0	0	0	0	0	0	0	0	0.02552	0	0
k__Bacteria	p__Proteobacteria	c__Gammaproteobacteria	o__Pseudomonadales	f__Moraxellaceae	g__Enhydrobacter	0	0	0	0	0	0	0	0	0	0	0	0	0	0	0	0	0	0	0	0	0	0	0	0	0	0	0	0	0	0	0	0	0	0	0	0	0	0	0	0	0	0.0094	0	0
k__Bacteria	p__Proteobacteria	c__Gammaproteobacteria	o__Pseudomonadales	f__Pseudomonadaceae	g__Pseudomonas	0	0.01026	0	0	0	0	0	0	0	0	0	0	0	0	0	0	0	0	0	0	0	0	0	0	0	0	0	0	0	0	0	0	0	0	0	0	0	0.04031	0	0	0	0	0	0
k__Bacteria	p__Synergistetes	c__Synergistia	o__Synergistales	f__Synergistaceae	g__Pyramidobacter	0	0.00628	0.40137	0.00153	0	0	0	0.00017	0	0	0	0	0	0	0	0.00229	0	0	0.00158	0.01696	0	0.11232	0	0	0	0.01303	0.19907	0	0	0.01386	0.02888	0.01061	0.04707	0	0	0.00128	0	0	0.05679	0.00062	0	0	0.00251	0.01787
k__Bacteria	p__Synergistetes	c__Synergistia	o__Synergistales	f__Synergistaceae	g__Synergistes	0	0	0	0	0	0	0	0	0	0	0	0.06884	0	0	0	0	0	0	0	0	0	0	0	0	0	0	0	0	0	0	0	0	0	0	0	0	0	0	0	0	0	0	0	0
k__Bacteria	p__Verrucomicrobia	c__Verrucomicrobiae	o__Verrucomicrobiales	f__Verrucomicrobiaceae	g__Akkermansia	0	0.93413	5.14375	0.02386	0.13498	0	0.00112	1.78597	0.24692	1.13398	0	0	0	0	0.00189	1.49298	0	0	0	0	0	0.06275	0	0	0	0	0.00275	0	4.89145	0	6.62684	0	0.13104	0.0002	4.54804	0	0	0	0	0.59278	0	1.41639	0	0
k__Eukaryota	p__Ascomycota	c__Saccharomycetes	o__Saccharomycetales	f__Debaryomycetaceae	g__Debaryomycetaceae_unclassified	0	0	0	0	0	0	0	0	0	0	0	0	0	0	0	0	0	0	0	0	0	0	0	0	0	0	0	0	0	0	0	0	0	0	0	0	0	0	0	0	0	0	0	0
k__Eukaryota	p__Ascomycota	c__Saccharomycetes	o__Saccharomycetales	f__Saccharomycetaceae	g__Nakaseomyces	0	0	0	0	0	0	0	0	0	0	0	0	0	0	0	0	0	0	0	0	0	0	0	0	0.00031	0	0	0	0	0	0	0	0	0	0	0	0	0	0	0	0	0	0	0
k__Eukaryota	p__Ascomycota	c__Saccharomycetes	o__Saccharomycetales	f__Saccharomycetaceae	g__Saccharomyces	0	0	0	0	0	0	0	0	0	0	0	0	0	0	0	0	0.01297	0	0	0	0	0	0	0	0.00992	0	0	0	0	0	0	0	0	0	0	0	0	0	0.00373	0	0	0	0	0
k__Eukaryota	p__Ascomycota	c__Saccharomycetes	o__Saccharomycetales	f__Saccharomycetaceae	g__Saccharomycetaceae_unclassified	0	0	0	0	0	0	0	0	0	0	0.00147	0.00558	0	0	0	0	0.01989	0	0	0	0	0	0	0	0.003	0	0	0	0	0	0	0	0	0	0	0	0	0	0	0	0	0	0	0
k__Viruses	p__Viruses_noname	c__Viruses_noname	o__Caudovirales	f__Myoviridae	g__Bcep78likevirus	0	0	0	0	0	0	0	0	0	0	0	0	0	0	0	0	0	0	0	0	0	0	0	0	0	0	0	0	0	0	0	0	0	0	0	0	0	0	0	0	0	0	0	0
k__Viruses	p__Viruses_noname	c__Viruses_noname	o__Caudovirales	f__Myoviridae	g__Myoviridae_noname	0	0	0	0	0	0	0	0	0	0	0	0	0	0	0	0	0	0	0	0	0	0	0	0	0	0	0	0	0	0	0	0.01703	0	0.01282	0	0	0	4.48093	0	0	0	0	0	0
k__Viruses	p__Viruses_noname	c__Viruses_noname	o__Caudovirales	f__Myoviridae	g__P2likeviruses	0	0	0	0	0	0	0	0	0	0	0	0	0	0	0	0	0	0	0.02094	0	0	0	0	0	0	0	0	0	0	0	0	0	0	0	0	0	0	0	0	0	0	0	0	0
k__Viruses	p__Viruses_noname	c__Viruses_noname	o__Caudovirales	f__Myoviridae	g__T4likevirus	0	0	0	0	0	0	0	0	0	0	0	0	0	0	0	0	0	0	0	0	0	0	0	0	0	0	0	0	0	0	0	0	0	0	0	0	0	0	0	0	0	0	0	0
k__Viruses	p__Viruses_noname	c__Viruses_noname	o__Caudovirales	f__Myoviridae	g__Viunalikevirus	0	0	0	0	0	0	0	0	0	0	0	0	0	0	0	0	0	0	0	0	0	0	0	0	0	0	0	0	0	0	0	0	0	0	0	0	0	0	0	0	0	0	0	0.01463
k__Viruses	p__Viruses_noname	c__Viruses_noname	o__Caudovirales	f__Podoviridae	g__P22likevirus	0	0	0	0	0	0	0	0	0	0	0	0	0	0	0	0	0	0	0	0	0	0	0	0	0	0	0	0	0	0	0	0	0	0.02621	0	0	0	0	0.08401	0	0	0	0	0
k__Viruses	p__Viruses_noname	c__Viruses_noname	o__Caudovirales	f__Podoviridae	g__Podoviridae_noname	0	0	0	0	0	0	0	14.6006	0	0	0	0	0	0	0	0	0	0	2.22788	0	0	0	0	0	0	0	0	0	0	0	0	0	0	0	0	0	0	0	0	0	0	0	0	0
k__Viruses	p__Viruses_noname	c__Viruses_noname	o__Caudovirales	f__Siphoviridae	g__C2likevirus	0	0	0	0	0	0	0	0	0	0	0	0	0	0	0	0	0	0	0	0	0	0	0	0	0.00232	0	0	0	0	0	0	0	0	0	0	0	0	0	0	0	0	0	0	0
k__Viruses	p__Viruses_noname	c__Viruses_noname	o__Caudovirales	f__Siphoviridae	g__Lambdalikevirus	0	0	0	0	0	0	0	0	0	0	0.20552	0	0	0	0	0	0	0	0	0	0	0.07856	0	0	0	0	0	0	0	0	0	0	0.04578	0	0	0	0	0.87941	0	0.05974	0	0	0	0
k__Viruses	p__Viruses_noname	c__Viruses_noname	o__Caudovirales	f__Siphoviridae	g__Siphoviridae_noname	0	0	0	0	0	0	0	0.06261	0	0	0	0	0	0	0	0	0	0	0	0	0	0	0	0	0	0	0	0	0	0	0	0	0	0	0	0	0	0	0	0	0	0	0	0
k__Viruses	p__Viruses_noname	c__Viruses_noname	o__Caudovirales	f__Siphoviridae	g__T5likevirus	0	0	0	0	0	0	0	0.02159	0	0	0	0	0	0	0	0	0	0	0	0	0	0	0	0	0	0	0	0	0	0	0	0	0	0	0	0	0	0	0	0	0	0	0	0
k__Viruses	p__Viruses_noname	c__Viruses_noname	o__Caudovirales	f__Siphoviridae	g__Tunalikevirus	0	0	0	0	0	0	0	0	0	0	0	0	0	0	0	0	0	0	0	0	0	0	0	0	0	0	0	0	0	0	0	0	0	0	0	0	0	0	0	0	0	0	0	0
k__Viruses	p__Viruses_noname	c__Viruses_noname	o__Viruses_noname	f__Retroviridae	g__Betaretrovirus	0	0	0	0	0	0	0	0	0	0	0	0	0	0	0	0	0	0	0	0	0	0	0	0	0	0	0	0	0	0.00663	0	0	0	0	0	0	0	0	0	0	0	0	0	0
k__Viruses	p__Viruses_noname	c__Viruses_noname	o__Viruses_noname	f__Retroviridae	g__Gammaretrovirus	0	0	0	0	0	0	0	0	0	0	0	0	0	0	0	0	0	0	0	0	0	0	0	0	0	0	0	0	0	0	0	0	0	0	0	0	0	0	0	0	0	0	0	0
k__Viruses	p__Viruses_noname	c__Viruses_noname	o__Viruses_noname	f__Viruses_noname	g__Viruses_noname	0	0	0	0	0	0	0	0	0	0	30.4426	0	0	0	0	0	0	0	0	0	0	0	0	0	0	0	0	0	0	0	0	0	0	0	0	0	0	0	0	0	0	0	0	0
[truncated: 34 more columns]

## Sheet: Family
Kingdom	Phylum	Class	Order	Family	PD_10	PD_11	PD_13	PD_14	PD_15	PD_16	PD_17	PD_1	PD_20	PD_21	PD_22	PD_23	PD_25	PD_26	PD_27	PD_28	PD_2	PD_30	PD_31	PD_32	PD_34	PD_37	PD_38	PD_39	PD_40	PD_42	PD_45	PD_47	PD_48	PD_49	PD_4	PD_51	PD_52	PD_56	PD_5	PD_6	PD_7	PD_8	PD_9	SP_10	SP_11	SP_13	SP_14	SP_15	SP_16
k__Archaea	p__Euryarchaeota	c__Methanobacteria	o__Methanobacteriales	f__Methanobacteriaceae	0	0	0	0	0	0	0	0.30516	0.02329	0	0	0	0	0	0	0	0	0	0	0	0	0	0	0	0	0	0	0	0	0	0	0	0.47414	0.15016	0	0	0.0691	0	0	0	0	0	0	0	0
k__Archaea	p__Euryarchaeota	c__Methanococci	o__Methanococcales	f__Methanocaldococcaceae	0	0	0	0	0	0	0	0	0	0	0	0	0	0	0	0	0	0	0	0	0	0	0	0	0	0	0	0	0	0	0	0	0	0.00177	0	0	0	0	0	0	0	0	0	0	0
k__Bacteria	p__Actinobacteria	c__Actinobacteria	o__Actinomycetales	f__Actinomycetaceae	0.00476	0	0.00028	0	0.00193	0	0.00211	0.00412	0.00256	0.02044	0.00015	0.00536	0	0	0	0.0025	0	0	0	0.02061	0	0	0.04374	0	0.00103	0	0.00214	0.00083	0.00521	0.00067	0	0.00718	0.00336	0.00282	0.00466	0.0039	0.00119	0	0	0.00922	0	0.00319	0	0	0.00026
k__Bacteria	p__Actinobacteria	c__Actinobacteria	o__Actinomycetales	f__Actinomycetales_noname	0	0	0	0	0	0.00125	0	0	0	0	0	0	0	0	0	0	0	0	0	0	0	0	0	0	0	0	0	0	0	0	0	0	0	0	0	0	0	0	0	0	0	0	0	0	0
k__Bacteria	p__Actinobacteria	c__Actinobacteria	o__Actinomycetales	f__Brevibacteriaceae	0	0	0	0	0	0	0	0	0	0	0	0	0	0	0	0	0	0	0	0	0	0	0	0	0	0	0	0	0	0	0	0	0	0	0	0	0	0	0	0	0	0	0	0	0
k__Bacteria	p__Actinobacteria	c__Actinobacteria	o__Actinomycetales	f__Corynebacteriaceae	0	0	0	0	0	0	0	0	0	0	0	0	0	0	0	0	0	0	0	0	0.00427	0	0	0.00098	0	0	0.00712	0	0	0	0	0	0.00257	0.0091	0	0	0	0.00067	0	0	0	0	0	0	0
k__Bacteria	p__Actinobacteria	c__Actinobacteria	o__Actinomycetales	f__Dermatophilaceae	0	0	0	0	0	0	0	0	0	0	0	0	0	0	0	0	0	0	0	0	0	0	0	0	0	0	0	0	0	0	0	0	0	0	0	0	0	0.00359	0	0	0	0	0	0	0
k__Bacteria	p__Actinobacteria	c__Actinobacteria	o__Actinomycetales	f__Micrococcaceae	0.00268	0.00144	0.01978	0	0	0.0031	0.00185	0.02084	0.00709	0.01385	0.0036	0.00481	0.00898	0	0.01009	0.00782	0.01755	0.00131	0.00051	0.00332	0	0.0002	0.00087	0.02032	0.00711	0.00828	0.0072	0.0019	0.00829	0	0	0.0064	0.00515	0.00705	0.00462	0	0.00429	0	0.02272	0.00088	0	0.00253	0	0.01063	0.00144
k__Bacteria	p__Actinobacteria	c__Actinobacteria	o__Actinomycetales	f__Propionibacteriaceae	0	0	0	0	0	0	0	0.00419	0	0	0	0	0	0	0.00575	0	0	0.00443	0	0	0	0	0	0	0	0	0	0	0	0	0	0	0	0	0	0	0	0.0044	0	0	0	0	0	0.00648	0
k__Bacteria	p__Actinobacteria	c__Actinobacteria	o__Bifidobacteriales	f__Bifidobacteriaceae	3.10353	0.07274	3.06672	0.09783	0.41994	2.22997	0.78418	0.5777	0.00426	1.02136	0.05568	0.58	0.08442	1.66519	0	1.53176	0.18601	0.1411	0.02166	1.57324	0.44158	0	8.26287	0.55492	0.35156	0.014	2.49586	4.38814	0.67193	0.02935	1.11649	0.11139	8.82704	0	0.00502	2.18801	0.03316	0	0.60219	0.30317	0.07953	0.6093	0.31217	0.03133	0.01593
k__Bacteria	p__Actinobacteria	c__Actinobacteria	o__Coriobacteriales	f__Coriobacteriaceae	1.22019	0.0893	0.58584	0.33236	0.13869	0.6155	0.10872	0.10251	0.01087	0.11346	0.11759	0.0377	0.02966	0.03605	0.47258	0.06545	0.69312	1.18534	0.53308	1.85731	0.15487	0.12295	0.03035	0.1779	0.04842	0.01072	0.23085	0.24258	0.08374	0.53783	0.17093	0.06057	0.12098	0.12461	0.01762	1.68529	0.16174	0	0.03372	0.16431	0.1706	0.1448	0.37249	0.12996	0.17922
k__Bacteria	p__Bacteroidetes	c__Bacteroidia	o__Bacteroidales	f__Bacteroidaceae	14.855	49.4182	24.6003	14.1172	33.7525	54.9962	49.6502	7.05407	3.70122	32.6546	8.85065	34.9412	1.60949	41.2636	4.47375	32.7143	3.00629	22.7598	17.0803	31.8345	58.5018	21.574	27.1319	11.5218	34.2264	61.5513	27.095	52.3027	11.1913	48.6358	40.378	44.0264	13.9398	12.1802	8.73949	64.8906	36.4029	0.00127	6.42992	61.6678	87.1794	53.6397	67.2203	49.4112	68.4352
k__Bacteria	p__Bacteroidetes	c__Bacteroidia	o__Bacteroidales	f__Bacteroidales_noname	0	0.06388	0	0.98895	1.67488	0	0.13404	0.05896	0.10195	0	0	0	0.00099	0	0.47333	0.49185	0	0.15388	0	0	0	0	0.01107	0.04192	0.26018	0	0	0	0.06857	0	0.94626	0	2.82272	0.2062	0.02369	0	0.28793	0	0.23039	0	0	0	0	0.08621	0.003
k__Bacteria	p__Bacteroidetes	c__Bacteroidia	o__Bacteroidales	f__Porphyromonadaceae	2.72625	3.32025	10.416	8.7385	2.52907	3.68047	4.22084	2.03508	0.85915	9.69698	2.29154	6.16465	0.94577	17.6199	2.288	7.82222	2.05517	5.7534	1.46489	5.23711	8.66086	6.02738	15.0777	2.54981	5.64821	2.1699	9.73413	0.01485	7.7484	7.15477	4.86487	7.15046	30.8712	2.901	1.40145	2.01745	14.6195	0	2.41064	4.41419	1.19522	5.33359	7.5776	2.78466	2.37642
k__Bacteria	p__Bacteroidetes	c__Bacteroidia	o__Bacteroidales	f__Prevotellaceae	0	0.9609	0	1.37776	19.616	0	0.00297	42.6655	35.1439	0.01197	33.0937	0.78024	80.3597	0.02979	52.5683	0.00408	65.156	0.00451	45.9381	0.00716	0.00387	9.0826	0.00074	33.2347	0.95546	0	0	0.00157	0.08674	0	0.00613	0	0.04456	12.5055	56.1787	0.01052	0.10055	0.01672	24.3519	0.0031	0.00547	0	0.00611	14.3721	0
k__Bacteria	p__Bacteroidetes	c__Bacteroidia	o__Bacteroidales	f__Rikenellaceae	11.9171	8.99636	17.7194	17.6134	12.638	0	11.8307	4.59602	2.22998	23.5386	1.64415	8.42598	0.56364	8.83567	4.28104	15.7826	3.38163	11.0283	1.58201	31.649	9.69069	7.97738	2.26584	2.95224	7.93625	2.36988	14.4323	0.00245	5.64443	0.60901	15.3103	0	16.472	5.42223	3.34245	8.58854	16.5017	0	0.9029	10.1204	0	1.4646	0.00169	0.78185	1.77575
k__Bacteria	p__Bacteroidetes	c__Flavobacteriia	o__Flavobacteriales	f__Flavobacteriaceae	0	0	0	0	0	0	0	0	0	0	0	0	0	0	0	0	0	0	0	0	0	0	0	0	0	0	0	0	0	0	0	0	0	0	0	0	0	0.00199	0	0	0	0	0	0	0
k__Bacteria	p__Bacteroidetes	c__Sphingobacteriia	o__Sphingobacteriales	f__Sphingobacteriaceae	0	0	0	0	0	0	0	0	0	0	0	0	0	0	0	0	0	0	0	0	0	0	0	0	0	0	0	0	0	0	0	0	0	0	0	0	0	0.00609	0	0	0	0	0	0	0
k__Bacteria	p__Candidatus_Saccharibacteria	c__Candidatus_Saccharibacteria_noname	o__Candidatus_Saccharibacteria_noname	f__Candidatus_Saccharibacteria_noname	0	0	0	0	0	0.00428	0.00131	0.00351	0	0.0148	0.00081	0.00051	0.00034	0	0	0.00914	0.00064	0	0.03155	0.00373	0.00806	0	0.02078	0	0.00061	0.00267	0	0.01768	0.01186	0.00202	0.00153	0.04149	0.01319	0.00119	0.00248	0.00469	0	0	0	0.0089	0	0.00301	0.00905	0.00503	0
k__Bacteria	p__Deinococcus_Thermus	c__Deinococci	o__Deinococcales	f__Deinococcaceae	0	0	0	0	0	0	0	0	0	0	0	0	0	0	0	0	0	0	0	0	0	0.0015	0	0	0	0	0	0	0	0	0	0	0	0	0	0	0	0	0	0	0	0	0	0	0
k__Bacteria	p__Firmicutes	c__Bacilli	o__Bacillales	f__Bacillales_noname	0.00113	0.00247	0.00738	0	0	0.00109	0.0002	0.00266	0	0.00626	0.0048	0.00426	0.0118	0	0	0.0034	0.0035	0.00092	0.00372	0	0	0	0.00782	0.01225	0	0	0	0.00261	0.00225	0.00115	0	0.00996	0.00141	0	0.00146	0.00138	0.00019	0	0	0.01256	0.00059	0	0	0.02069	0.00041
k__Bacteria	p__Firmicutes	c__Bacilli	o__Bacillales	f__Staphylococcaceae	0	0	0	0	0	0	0	0.00468	0	0	0	0	0	0	0	0	0	0	0	0	0	0	0	0	0	0	0	0	0	0	0	0	0	0	0	0	0	0	0	0	0	0	0	0	0
k__Bacteria	p__Firmicutes	c__Bacilli	o__Lactobacillales	f__Aerococcaceae	0	0	0	0	0	0	0	0.00035	0	0	0	0	0	0	0	0	0	0.00037	0	0	0.00069	0	0	0	0	0	0	0	0	0	0	0	0	0	0	0	0	0.00187	0	0.00064	0	0	0	0	0
k__Bacteria	p__Firmicutes	c__Bacilli	o__Lactobacillales	f__Carnobacteriaceae	0.00099	0	0.01428	0.00104	0	0.0059	0.00054	0.00068	0.00283	0.01527	0.00211	0.00054	0.01753	0	0	0.0054	0.02289	0.00128	0.00342	0	0	0	0.0047	0.01467	0	0.00117	0	0.00422	0.01932	0.00094	0	0.01859	0	0	0	0.00648	0.00085	0	0.01014	0.00068	0.00268	0.00766	0.0005	0.00428	0.00116
k__Bacteria	p__Firmicutes	c__Bacilli	o__Lactobacillales	f__Enterococcaceae	0	0	0	0	0	0	0	0.00652	0	0	0.00697	0	0.06298	0	0	0	0	0	0	0	0	0	0.00294	0	0	0	0	0	0	0	0	0.00901	0	0.01129	0.00134	0	0	0	0	0	0	0	0	0	0
k__Bacteria	p__Firmicutes	c__Bacilli	o__Lactobacillales	f__Lactobacillaceae	0.12438	0.00748	0.00334	0.01745	0	0.0785	0.01885	0.4989	0	0.27874	0.0404	0	0.26873	0.08825	0	0.02141	0	0.00963	0.05587	0	0	0.6416	0	0.11994	0.00128	0.01389	0.06031	0.01831	0.01401	0	0.00138	0.00207	0.05253	0	0	0.00179	0.19081	0.19455	0.92291	0.00175	0.00119	0	0.00709	0.02143	0
k__Bacteria	p__Firmicutes	c__Bacilli	o__Lactobacillales	f__Leuconostocaceae	0.00509	0	0.04496	0.0007	0	0.02073	0	0.0285	0	0	0.00185	0.00712	0	0	0	0.00815	0.00118	0.0077	0.00526	0	0	0	0.10604	0.00378	0	0	0	0.00113	0	0	0	0	0	0	0	0	0	0	0.15322	0	0	0.02289	0.00328	0	0
k__Bacteria	p__Firmicutes	c__Bacilli	o__Lactobacillales	f__Streptococcaceae	0.30981	0.17346	0.39587	0.01461	0.07354	0.41064	0.21638	0.26102	0.03686	0.51484	2.00489	0.02507	1.95995	0.06444	0.09759	0.1623	0.13274	0.09652	0.02216	0.07554	0.05184	0.02954	0.41959	0.86483	0.06231	0.1657	0.33092	0.31691	0.18719	0.00809	0.00085	1.81485	0.22588	0.00503	0.13256	0.08253	0.77969	0.00788	3.4872	0.15935	0.1266	0.09546	0.04855	0.40974	0.13507
k__Bacteria	p__Firmicutes	c__Clostridia	o__Clostridiales	f__Clostridiaceae	0.37631	0.35386	0.63073	0.17788	0.38272	0.64959	1.52175	0.00691	0.00071	2.71856	0.10726	2.16954	0.02572	0.51366	0.35204	1.20601	0.01572	0.14051	0.03028	1.25374	0.935	0.44324	5.71132	0.11545	0.05876	0.34571	0.46121	1.44019	2.50935	1.40234	4.39119	0.50258	2.37742	0.13881	0.25033	1.29594	4.33625	0	0.61738	0.04691	0.07648	0.28011	0.30845	1.49922	0.26384
k__Bacteria	p__Firmicutes	c__Clostridia	o__Clostridiales	f__Clostridiales_Family_XIII_Incertae_Sedis	0	0	0.0026	0	0	0	0	0	0	0.00233	0	0	0	0	0	0.0024	0.0012	0	0	0.0016	0	0	0.00271	0	0	0.00087	0	0	0.00107	0	0.00393	0.0046	0.00848	0.00107	0	0.00253	0	0	0	0.00095	0	0	0.00234	0	0
k__Bacteria	p__Firmicutes	c__Clostridia	o__Clostridiales	f__Clostridiales_Family_XI_Incertae_Sedis	0	0	0	0	0	0	0	0	0	0	0	0	0	0	0	0.0032	0	0	0	0.00317	0	0	0	0	0	0	0	0.01244	0.0045	0	0	0	0.00389	0	0	0.00057	0.01013	0.00843	0	0	0	0.00148	0	0	0
k__Bacteria	p__Firmicutes	c__Clostridia	o__Clostridiales	f__Clostridiales_noname	0.04374	0.01469	0.0408	0.07265	0.03711	0.4261	0.27097	0.00848	0	0.78441	0.02791	0.03046	0	0.23709	0.01844	0.15604	0.0002	0.0022	0.01217	0.11305	0.12208	0.06926	1.07504	0.01321	0.01582	0.62232	0.06788	0.48529	0.02364	0.05901	0.07087	0.05391	0.06582	0.00873	0.01032	0.13903	0.41342	0	0.00275	0.02594	0.00131	0.04344	0.3936	0.00201	0.11981
k__Bacteria	p__Firmicutes	c__Clostridia	o__Clostridiales	f__Eubacteriaceae	13.9095	1.74967	2.56367	8.80539	3.36214	5.73781	7.01481	3.16644	2.58372	4.19581	0.39901	4.16783	0.81129	1.18565	5.52238	3.31142	2.0216	2.54003	0.11044	2.43625	0.7973	2.2792	0	0.22069	2.08083	9.49072	2.0497	0.50399	3.06942	14.1068	1.48811	1.42614	0.74366	7.59778	1.73197	1.07075	2.25778	0	2.30617	2.45054	0.99952	1.60708	1.39058	2.08216	0.67876
k__Bacteria	p__Firmicutes	c__Clostridia	o__Clostridiales	f__Lachnospiraceae	7.38051	6.31031	15.6973	7.37491	7.20921	5.28792	4.24969	5.37661	3.39397	8.6271	0.38847	7.42314	0.64769	7.72459	6.9748	7.22266	2.74147	1.88931	0.69177	4.4967	4.60456	7.08519	6.95794	2.37687	3.24661	7.69372	7.35109	2.90688	13.2378	4.81637	6.02928	8.55638	5.06201	35.0321	2.11271	14.2724	7.87598	0	4.5098	7.62911	3.00166	9.791	5.25395	4.68751	2.91453
k__Bacteria	p__Firmicutes	c__Clostridia	o__Clostridiales	f__Oscillospiraceae	1.67233	0.85853	0.71804	1.51927	0.50729	0	2.29887	0.2626	0.06374	4.3761	0.19321	1.92698	0.00511	0.57739	0.89818	2.49193	0.05131	0.12768	0.01621	4.1241	0.60409	0.77126	0	0.24081	0.27071	0.286	1.61844	0.81814	0.4258	0.66604	2.47773	0.14359	0.8058	0.38848	0.11149	0.81564	0.07795	0	0.1665	0.90928	0.04419	0.52679	0.88297	0.43282	0.25699
k__Bacteria	p__Firmicutes	c__Clostridia	o__Clostridiales	f__Peptostreptococcaceae	0.04891	0.0522	0.01505	0.00709	0	0.12299	0.02761	0.07359	0.01511	0.03365	0.00084	0.01027	0.00306	0.02282	0	0.02308	0.06031	0.01312	0.0044	0.07527	0.00536	0.08299	0.17015	0.70035	0.03954	0.04122	0.06313	0.24962	0.10205	0.03109	0.0806	0.38025	0.00441	0.01945	0.10639	0.03084	0	0	0.01016	0.0068	0.07057	0.01119	0.01022	0.10544	0.03013
k__Bacteria	p__Firmicutes	c__Clostridia	o__Clostridiales	f__Ruminococcaceae	22.6744	5.99032	14.7019	7.46287	11.2358	21.3817	6.54976	13.4977	8.43725	4.28584	2.14702	10.6141	3.76323	6.38688	3.6221	17.3602	6.7463	10.8392	0.86414	11.1193	4.08204	20.7307	1.36502	4.49618	12.235	10.3964	29.0055	15.68	41.4336	15.7977	9.39413	5.13606	9.88577	15.9082	3.85819	1.5888	2.67728	0	21.8995	9.95518	0.12632	16.7318	8.51489	7.59016	12.6241
k__Bacteria	p__Firmicutes	c__Erysipelotrichia	o__Erysipelotrichales	f__Erysipelotrichaceae	0.02158	0.03486	0.31264	0.076	0.02669	0.13566	0.06145	0.01031	0.12472	0.88197	0.00322	0.05705	0.06286	0.62762	2.17478	0.20002	0.0244	0.0119	0.00401	0.17695	0.00238	0.04281	0.96991	1.38142	0.03027	0.05031	0.07009	0.1069	5.54688	0.10154	0.15747	0.07225	2.58561	0.0326	0.17566	0.17962	1.894	0	5.68107	0.0255	0.01627	0.20626	0.0711	0.07817	0.06099
k__Bacteria	p__Firmicutes	c__Negativicutes	o__Selenomonadales	f__Acidaminococcaceae	0	0	0	0.02043	0.0002	0	0	0	2.80672	0	0	0	3.55613	0	0	0	5.73969	4.00204	0.00019	0	0	0	0	0.11187	0	0	0.08179	0	0	0	0	0	0	0	0	0.00601	0	0	5.96664	0	0	0	0.01918	1.99241	0
k__Bacteria	p__Firmicutes	c__Negativicutes	o__Selenomonadales	f__Veillonellaceae	17.8666	0.14626	0.02425	0.21307	0.9306	0.64398	8.61372	0.30882	0.02921	2.73379	12.0631	8.06102	3.30989	1.27491	14.7949	3.86423	4.78766	10.4566	15.0608	0.00341	7.53473	16.6995	2.67669	2.53965	0.64157	3.01435	1.07066	4.70678	0.19078	4.44671	0	21.4502	0.0574	5.37877	2.53034	0.06813	0.28421	0	1.07198	0.23602	0.27946	0.07345	1.21303	3.24502	5.74587
k__Bacteria	p__Fusobacteria	c__Fusobacteriia	o__Fusobacteriales	f__Fusobacteriaceae	0.00045	0.00116	0	0	0	0.01558	0	0	0	0.0242	0.00186	10.1548	0.006	0	0	0	0.00066	0	1.17427	0	0	0.00089	0.00196	0.00171	0	0	0	0.09069	0	0	0	0.22762	0	0.00451	0	0.00256	0	0	0.02074	0.00172	0.9636	0.29296	0	0.02003	0.00012
k__Bacteria	p__Fusobacteria	c__Fusobacteriia	o__Fusobacteriales	f__Leptotrichiaceae	0	0	0	0	0	0	0	0.00611	0	0.01412	0	0	0	0	0	0	0	0	0	0	0	0	0	0	0	0	0	0	0	0	0	0	0	0	0.01282	0	0	0	0	0	0.02787	0	0	0	0
k__Bacteria	p__Proteobacteria	c__Alphaproteobacteria	o__Caulobacterales	f__Caulobacteraceae	0	0	0	0	0	0	0	0	0	0	0	0	0	0	0	0	0	0	0	0.00243	0	0	0	0	0	0	0	0	0	0	0	0	0	0	0	0	0	0.00259	0	0	0	0	0	0	0
k__Bacteria	p__Proteobacteria	c__Alphaproteobacteria	o__Rhizobiales	f__Brucellaceae	0	0	0	0	0	0	0	0	0	0	0	0	0	0	0	0	0	0	0	0	0	0	0	0	0	0	0	0	0	0	0	0	0	0	0	0	0	0.01481	0	0	0	0	0	0	0
k__Bacteria	p__Proteobacteria	c__Alphaproteobacteria	o__Rhizobiales	f__Rhizobiaceae	0	0	0	0	0	0	0	0	0	0	0	0	0	0	0	0	0	0	0	0	0	0	0	0	0	0	0	0	0	0	0	0	0	0	0	0	0	0.00028	0	0	0	0	0	0	0
k__Bacteria	p__Proteobacteria	c__Betaproteobacteria	o__Burkholderiales	f__Alcaligenaceae	0	0	0	0	0	0	0	0	0	0	0	0	0	0	0	0	0	0	0	0	0	0	0	0	0	0	0	0	0	0	0	0	0	0	0	0	0	4.47318	0	0	0	0	0	0	0
k__Bacteria	p__Proteobacteria	c__Betaproteobacteria	o__Burkholderiales	f__Burkholderiaceae	0	0	0	0	0	0	0	0	0	0	0	0	0	0	0	0	0	0	0	0	0	0	0	0	0	0	0	0	0	0	0	0.00377	0	0	0	0	0	0	0.00349	0	0	0	0	0	0
k__Bacteria	p__Proteobacteria	c__Betaproteobacteria	o__Burkholderiales	f__Burkholderiales_noname	0	0.67186	0.00501	0.01718	0.13653	0.3966	0.44516	0.05504	0.0092	0.10822	0.00182	0.00497	0.00193	0.00302	0.11764	0	0.02131	0.07285	0.1513	0.53307	0.03145	0	0	1.04376	0.05214	0.46821	0	0.68822	0.02687	0.73546	0.22116	0	0.32518	0.07075	0.01679	0.29327	0.13571	0	0.00322	0.26931	0.11147	0.40844	0	0.14028	0
k__Bacteria	p__Proteobacteria	c__Betaproteobacteria	o__Burkholderiales	f__Comamonadaceae	0	0	0	0	0	0	0	0	0	0	0	0	0	0	0	0	0	0	0	0	0	0	0	0	0	0	0	0	0	0	0	0	0	0	0	0	0	0.11408	0	0	0	0	0	0	0
k__Bacteria	p__Proteobacteria	c__Betaproteobacteria	o__Burkholderiales	f__Oxalobacteraceae	0.10229	0.01845	0.14745	0	0	0	0.3425	0.01516	0.04173	0.1281	0	0.07349	0	0	0.16607	0.14569	0	0	0	0	0.016	0.0153	0	0	0.09651	0	0.05564	0	0.04821	0	0.08342	0	0.61248	0.08893	0	0	0	0	0	0.16259	0	0	0	0.00062	0
k__Bacteria	p__Proteobacteria	c__Betaproteobacteria	o__Burkholderiales	f__Sutterellaceae	0.07925	0.47177	0.55563	2.97967	2.16517	0.34565	0.00036	0.03985	0.04188	0.16145	1.11925	2.92614	0.31224	0.00604	0.17385	0	0.04585	0.15345	0.24727	0.55493	2.03411	1.01393	14.0434	0.91958	0.69311	0.58673	1.27961	0.18417	0.08507	0.01487	0.12278	0.16828	0.11589	0.05622	0.01301	0.30449	0.16193	0	1.24969	0.18911	4.53572	0.42574	0.18653	0.14229	0
k__Bacteria	p__Proteobacteria	c__Betaproteobacteria	o__Neisseriales	f__Neisseriaceae	0	0	0	0	0	0	0	0	0	0	0	0	0	0	0	0	0	0	0	0	0	0.0017	0.00378	0	0	0	0	0	0.01035	0	0	0	0.00824	0	0	0	0	0	0	0	0	0	0	0	0
k__Bacteria	p__Proteobacteria	c__Deltaproteobacteria	o__Desulfovibrionales	f__Desulfovibrionaceae	1.35762	0.52158	0.69417	0.62456	1.11492	1.31699	0	0.1553	0.2154	1.06012	0.44354	1.30455	0.05701	0.9595	0.47674	1.79358	0.32502	0.40185	0.27581	2.3291	0.82588	0.67404	0.00038	0	0.22638	0.42994	0.72775	0.17266	0.02337	0.58861	1.78738	0.0832	1.7071	0.46533	0.14929	0.28616	1.76956	0	0.51755	0.31234	0	0.37949	0	0.71199	0
k__Bacteria	p__Proteobacteria	c__Epsilonproteobacteria	o__Campylobacterales	f__Campylobacteraceae	0	0	0	0.00121	0	0	0	0	0	0.0013	0.00196	0	0.01008	0	0	0	0	0	0	0	0	0	0.00082	0	0.13157	0	0	0	0	0	0	0.01254	0	0	0	0	0.12341	0	0.02453	0	0	0	0	0	0.01285
k__Bacteria	p__Proteobacteria	c__Gammaproteobacteria	o__Aeromonadales	f__Aeromonadaceae	0	0	0	0	0	0	0	0	0	0	0	0	0	0	0	0	0	0	0	0	0	0	0	0	0	0	0	0	0	0	0	0	0	0	0.00099	0	0	0	0	0	0	0.00099	0	0	0
k__Bacteria	p__Proteobacteria	c__Gammaproteobacteria	o__Enterobacteriales	f__Enterobacteriaceae	0.19562	18.6894	1.45248	27.3226	1.91205	1.47377	1.62269	2.10626	39.8395	0.68304	4.2672	0.01713	0.26499	10.8773	0.0358	2.09198	2.22224	28.1599	12.3611	0.46418	0.88656	4.1435	11.9438	32.8276	30.6668	0.22461	1.46704	13.5972	2.55607	0.18439	4.23956	2.13943	1.51256	1.23001	13.5124	0.15992	8.82876	89.747	15.5107	0.22816	0.97507	6.42146	6.1894	9.14853	3.95472
k__Bacteria	p__Proteobacteria	c__Gammaproteobacteria	o__Pasteurellales	f__Pasteurellaceae	0	0.05788	0.019	0	0	0.01805	0.00673	0.20888	0.02623	0.1447	0.06592	0.00667	1.23876	0.00062	0	0	0.50547	0.04081	0.00295	0.00781	0	0.23563	1.69014	0.94088	0	0.02832	0.03288	1.04097	0.07053	0.04891	0	6.35316	0.01777	0.0108	1.00371	0.00082	0	0	0.73574	0.03044	0.00924	0.02032	0.00244	0.01319	0.40571
k__Bacteria	p__Proteobacteria	c__Gammaproteobacteria	o__Pseudomonadales	f__Moraxellaceae	0	0	0	0	0	0	0	0	0	0	0	0	0	0	0	0	0	0	0	0.02642	0	0	0	0	0	0	0	0	0	0	0	0	0	0	0	0	0	0	0	0	0	0.03492	0	0	0.00576
k__Bacteria	p__Proteobacteria	c__Gammaproteobacteria	o__Pseudomonadales	f__Pseudomonadaceae	0	0.01026	0	0	0	0	0	0	0	0	0	0	0	0	0	0	0	0	0	0	0	0	0	0	0	0	0	0	0	0	0	0	0	0	0	0	0	0.04031	0	0	0	0	0	0	0
k__Bacteria	p__Synergistetes	c__Synergistia	o__Synergistales	f__Synergistaceae	0	0.00628	0.40137	0.00153	0	0	0	0.00017	0	0	0	0.06884	0	0	0	0.00229	0	0	0.00158	0.01696	0	0.11232	0	0	0	0.01303	0.19907	0	0	0.01386	0.02888	0.01061	0.04707	0	0	0.00128	0	0	0.05679	0.00062	0	0	0.00251	0.01787	0
k__Bacteria	p__Verrucomicrobia	c__Verrucomicrobiae	o__Verrucomicrobiales	f__Verrucomicrobiaceae	0	0.93413	5.14375	0.02386	0.13498	0	0.00112	1.78597	0.24692	1.13398	0	0	0	0	0.00189	1.49298	0	0	0	0	0	0.06275	0	0	0	0	0.00275	0	4.89145	0	6.62684	0	0.13104	0.0002	4.54804	0	0	0	0	0.59278	0	1.41639	0	0	0
k__Eukaryota	p__Ascomycota	c__Saccharomycetes	o__Saccharomycetales	f__Debaryomycetaceae	0	0	0	0	0	0	0	0	0	0	0	0	0	0	0	0	0	0	0	0	0	0	0	0	0	0	0	0	0	0	0	0	0	0	0	0	0	0	0	0	0	0	0	0	0
k__Eukaryota	p__Ascomycota	c__Saccharomycetes	o__Saccharomycetales	f__Saccharomycetaceae	0	0	0	0	0	0	0	0	0	0	0.00147	0.00558	0	0	0	0	0.03285	0	0	0	0	0	0	0	0.01323	0	0	0	0	0	0	0	0	0	0	0	0	0	0.00373	0	0	0	0	0	0
k__Viruses	p__Viruses_noname	c__Viruses_noname	o__Caudovirales	f__Myoviridae	0	0	0	0	0	0	0	0	0	0	0	0	0	0	0	0	0	0	0.02094	0	0	0	0	0	0	0	0	0	0	0	0	0.01703	0	0.01282	0	0	0	4.48093	0	0	0	0	0	0.01463	0.00187
k__Viruses	p__Viruses_noname	c__Viruses_noname	o__Caudovirales	f__Podoviridae	0	0	0	0	0	0	0	14.6006	0	0	0	0	0	0	0	0	0	0	2.22788	0	0	0	0	0	0	0	0	0	0	0	0	0	0	0.02621	0	0	0	0	0.08401	0	0	0	0	0	0
k__Viruses	p__Viruses_noname	c__Viruses_noname	o__Caudovirales	f__Siphoviridae	0	0	0	0	0	0	0	0.0842	0	0	0.20552	0	0	0	0	0	0	0	0	0	0	0.07856	0	0	0.00232	0	0	0	0	0	0	0	0.04578	0	0	0	0	0.87941	0	0.05974	0	0	0	0	0
k__Viruses	p__Viruses_noname	c__Viruses_noname	o__Viruses_noname	f__Retroviridae	0	0	0	0	0	0	0	0	0	0	0	0	0	0	0	0	0	0	0	0	0	0	0	0	0	0	0	0	0	0.00663	0	0	0	0	0	0	0	0	0	0	0	0	0	0	0
k__Viruses	p__Viruses_noname	c__Viruses_noname	o__Viruses_noname	f__Viruses_noname	0	0	0	0	0	0	0	0	0	0	30.4426	0	0	0	0	0	0	0	0	0	0	0	0	0	0	0	0	0	0	0	0	0	0	0	0	0	0	0	0	0	0	0	0	0	0
[truncated: 33 more columns]

## Sheet: Order
Kingdom	Phylum	Class	Order	PD_10	PD_11	PD_13	PD_14	PD_15	PD_16	PD_17	PD_1	PD_20	PD_21	PD_22	PD_23	PD_25	PD_26	PD_27	PD_28	PD_2	PD_30	PD_31	PD_32	PD_34	PD_37	PD_38	PD_39	PD_40	PD_42	PD_45	PD_47	PD_48	PD_49	PD_4	PD_51	PD_52	PD_56	PD_5	PD_6	PD_7	PD_8	PD_9	SP_10	SP_11	SP_13	SP_14	SP_15	SP_16	SP_17
k__Archaea	p__Euryarchaeota	c__Methanobacteria	o__Methanobacteriales	0	0	0	0	0	0	0	0.30516	0.02329	0	0	0	0	0	0	0	0	0	0	0	0	0	0	0	0	0	0	0	0	0	0	0	0.47414	0.15016	0	0	0.0691	0	0	0	0	0	0	0	0	0
k__Archaea	p__Euryarchaeota	c__Methanococci	o__Methanococcales	0	0	0	0	0	0	0	0	0	0	0	0	0	0	0	0	0	0	0	0	0	0	0	0	0	0	0	0	0	0	0	0	0	0.00177	0	0	0	0	0	0	0	0	0	0	0	0
k__Bacteria	p__Actinobacteria	c__Actinobacteria	o__Actinomycetales	0.00744	0.00144	0.02006	0	0.00193	0.00435	0.00396	0.02916	0.00965	0.03429	0.00375	0.01017	0.00898	0	0.01584	0.01032	0.01755	0.00574	0.00051	0.02394	0.00427	0.0002	0.04461	0.02129	0.00814	0.00828	0.01647	0.00273	0.0135	0.00067	0	0.01358	0.01108	0.01897	0.00928	0.0039	0.00547	0.00865	0.02272	0.0101	0	0.00572	0	0.01711	0.00171	0.00193
k__Bacteria	p__Actinobacteria	c__Actinobacteria	o__Bifidobacteriales	3.10353	0.07274	3.06672	0.09783	0.41994	2.22997	0.78418	0.5777	0.00426	1.02136	0.05568	0.58	0.08442	1.66519	0	1.53176	0.18601	0.1411	0.02166	1.57324	0.44158	0	8.26287	0.55492	0.35156	0.014	2.49586	4.38814	0.67193	0.02935	1.11649	0.11139	8.82704	0	0.00502	2.18801	0.03316	0	0.60219	0.30317	0.07953	0.6093	0.31217	0.03133	0.01593	0.30544
k__Bacteria	p__Actinobacteria	c__Actinobacteria	o__Coriobacteriales	1.22019	0.0893	0.58584	0.33236	0.13869	0.6155	0.10872	0.10251	0.01087	0.11346	0.11759	0.0377	0.02966	0.03605	0.47258	0.06545	0.69312	1.18534	0.53308	1.85731	0.15487	0.12295	0.03035	0.1779	0.04842	0.01072	0.23085	0.24258	0.08374	0.53783	0.17093	0.06057	0.12098	0.12461	0.01762	1.68529	0.16174	0	0.03372	0.16431	0.1706	0.1448	0.37249	0.12996	0.17922	0.13254
k__Bacteria	p__Bacteroidetes	c__Bacteroidia	o__Bacteroidales	29.4983	62.7596	52.7357	42.8358	70.2105	58.6767	65.8387	56.4096	42.0362	65.9022	45.88	50.3121	83.4796	67.7489	64.0844	56.815	73.5991	39.6999	66.0653	68.7278	76.8572	44.6614	44.4873	50.3004	49.0266	66.0911	51.2614	52.3215	24.7395	56.3996	61.5055	51.1769	64.1504	33.2152	69.6858	75.5071	67.9126	0.018	34.3258	76.2055	88.38	60.4379	74.8057	67.4361	72.5904	64.194
k__Bacteria	p__Bacteroidetes	c__Flavobacteriia	o__Flavobacteriales	0	0	0	0	0	0	0	0	0	0	0	0	0	0	0	0	0	0	0	0	0	0	0	0	0	0	0	0	0	0	0	0	0	0	0	0	0	0.00199	0	0	0	0	0	0	0	0
k__Bacteria	p__Bacteroidetes	c__Sphingobacteriia	o__Sphingobacteriales	0	0	0	0	0	0	0	0	0	0	0	0	0	0	0	0	0	0	0	0	0	0	0	0	0	0	0	0	0	0	0	0	0	0	0	0	0	0.00609	0	0	0	0	0	0	0	0
k__Bacteria	p__Candidatus_Saccharibacteria	c__Candidatus_Saccharibacteria_noname	o__Candidatus_Saccharibacteria_noname	0	0	0	0	0	0.00428	0.00131	0.00351	0	0.0148	0.00081	0.00051	0.00034	0	0	0.00914	0.00064	0	0.03155	0.00373	0.00806	0	0.02078	0	0.00061	0.00267	0	0.01768	0.01186	0.00202	0.00153	0.04149	0.01319	0.00119	0.00248	0.00469	0	0	0	0.0089	0	0.00301	0.00905	0.00503	0	0
k__Bacteria	p__Deinococcus_Thermus	c__Deinococci	o__Deinococcales	0	0	0	0	0	0	0	0	0	0	0	0	0	0	0	0	0	0	0	0	0	0.0015	0	0	0	0	0	0	0	0	0	0	0	0	0	0	0	0	0	0	0	0	0	0	0	0
k__Bacteria	p__Firmicutes	c__Bacilli	o__Bacillales	0.00113	0.00247	0.00738	0	0	0.00109	0.0002	0.00734	0	0.00626	0.0048	0.00426	0.0118	0	0	0.0034	0.0035	0.00092	0.00372	0	0	0	0.00782	0.01225	0	0	0	0.00261	0.00225	0.00115	0	0.00996	0.00141	0	0.00146	0.00138	0.00019	0	0	0.01256	0.00059	0	0	0.02069	0.00041	0
k__Bacteria	p__Firmicutes	c__Bacilli	o__Lactobacillales	0.44027	0.18094	0.45845	0.03381	0.07354	0.51577	0.23577	0.79597	0.03969	0.80885	2.05621	0.03273	2.30919	0.15269	0.09759	0.19726	0.15681	0.1155	0.08671	0.07554	0.05252	0.67115	0.53327	1.00322	0.06359	0.18076	0.39123	0.34056	0.22052	0.00903	0.00223	1.84452	0.27842	0.01631	0.1339	0.0908	0.97136	0.2043	4.57347	0.16241	0.13047	0.12601	0.05942	0.43545	0.13623	0.10771
k__Bacteria	p__Firmicutes	c__Clostridia	o__Clostridiales	46.1057	15.3296	34.3701	25.4201	22.7342	33.6061	21.9335	22.3924	14.4945	25.0238	3.26372	26.3423	5.2561	16.6481	17.3879	31.7769	11.6381	15.552	1.72941	23.6232	11.1504	31.4619	15.2822	8.16356	17.9472	28.877	40.6169	22.0966	60.8072	36.8794	23.9358	16.2035	18.9573	59.0946	8.18139	19.2165	17.6488	0.00843	29.5123	21.0247	4.32006	28.9929	16.757	16.3993	16.8882	27.1943
k__Bacteria	p__Firmicutes	c__Erysipelotrichia	o__Erysipelotrichales	0.02158	0.03486	0.31264	0.076	0.02669	0.13566	0.06145	0.01031	0.12472	0.88197	0.00322	0.05705	0.06286	0.62762	2.17478	0.20002	0.0244	0.0119	0.00401	0.17695	0.00238	0.04281	0.96991	1.38142	0.03027	0.05031	0.07009	0.1069	5.54688	0.10154	0.15747	0.07225	2.58561	0.0326	0.17566	0.17962	1.894	0	5.68107	0.0255	0.01627	0.20626	0.0711	0.07817	0.06099	0.04028
k__Bacteria	p__Firmicutes	c__Negativicutes	o__Selenomonadales	17.8666	0.14626	0.02425	0.2335	0.9308	0.64398	8.61372	0.30882	2.83593	2.73379	12.0631	8.06102	6.86602	1.27491	14.7949	3.86423	10.5274	14.4586	15.061	0.00341	7.53473	16.6995	2.67669	2.65151	0.64157	3.01435	1.15244	4.70678	0.19078	4.44671	0	21.4502	0.0574	5.37877	2.53034	0.07413	0.28421	0	7.03862	0.23602	0.27946	0.07345	1.23221	5.23743	5.74587	1.28244
k__Bacteria	p__Fusobacteria	c__Fusobacteriia	o__Fusobacteriales	0.00045	0.00116	0	0	0	0.01558	0	0.00611	0	0.03832	0.00186	10.1548	0.006	0	0	0	0.00066	0	1.17427	0	0	0.00089	0.00196	0.00171	0	0	0	0.09069	0	0	0	0.22762	0	0.00451	0.01282	0.00256	0	0	0.02074	0.00172	0.99148	0.29296	0	0.02003	0.00012	0
k__Bacteria	p__Proteobacteria	c__Alphaproteobacteria	o__Caulobacterales	0	0	0	0	0	0	0	0	0	0	0	0	0	0	0	0	0	0	0	0.00243	0	0	0	0	0	0	0	0	0	0	0	0	0	0	0	0	0	0.00259	0	0	0	0	0	0	0	0
k__Bacteria	p__Proteobacteria	c__Alphaproteobacteria	o__Rhizobiales	0	0	0	0	0	0	0	0	0	0	0	0	0	0	0	0	0	0	0	0	0	0	0	0	0	0	0	0	0	0	0	0	0	0	0	0	0	0.01509	0	0	0	0	0	0	0	0
k__Bacteria	p__Proteobacteria	c__Betaproteobacteria	o__Burkholderiales	0.18154	1.16208	0.7081	2.99686	2.3017	0.74225	0.78801	0.11005	0.09281	0.39777	1.12107	3.00459	0.31417	0.00906	0.45756	0.14569	0.06716	0.22631	0.39858	1.088	2.08156	1.02923	14.0434	1.96334	0.84176	1.05494	1.33525	0.87239	0.16014	0.75033	0.42736	0.17206	1.05355	0.21589	0.0298	0.59775	0.29764	4.58726	1.25639	0.62102	4.64719	0.83418	0.18653	0.2832	0	1.38071
k__Bacteria	p__Proteobacteria	c__Betaproteobacteria	o__Neisseriales	0	0	0	0	0	0	0	0	0	0	0	0	0	0	0	0	0	0	0	0	0	0.0017	0.00378	0	0	0	0	0	0.01035	0	0	0	0.00824	0	0	0	0	0	0	0	0	0	0	0	0	0
k__Bacteria	p__Proteobacteria	c__Deltaproteobacteria	o__Desulfovibrionales	1.35762	0.52158	0.69417	0.62456	1.11492	1.31699	0	0.1553	0.2154	1.06012	0.44354	1.30455	0.05701	0.9595	0.47674	1.79358	0.32502	0.40185	0.27581	2.3291	0.82588	0.67404	0.00038	0	0.22638	0.42994	0.72775	0.17266	0.02337	0.58861	1.78738	0.0832	1.7071	0.46533	0.14929	0.28616	1.76956	0	0.51755	0.31234	0	0.37949	0	0.71199	0	0.4421
k__Bacteria	p__Proteobacteria	c__Epsilonproteobacteria	o__Campylobacterales	0	0	0	0.00121	0	0	0	0	0	0.0013	0.00196	0	0.01008	0	0	0	0	0	0	0	0	0	0.00082	0	0.13157	0	0	0	0	0	0	0.01254	0	0	0	0	0.12341	0	0.02453	0	0	0	0	0	0.01285	0
k__Bacteria	p__Proteobacteria	c__Gammaproteobacteria	o__Aeromonadales	0	0	0	0	0	0	0	0	0	0	0	0	0	0	0	0	0	0	0	0	0	0	0	0	0	0	0	0	0	0	0	0	0	0	0.00099	0	0	0	0	0	0	0.00099	0	0	0	0
k__Bacteria	p__Proteobacteria	c__Gammaproteobacteria	o__Enterobacteriales	0.19562	18.6894	1.45248	27.3226	1.91205	1.47377	1.62269	2.10626	39.8395	0.68304	4.2672	0.01713	0.26499	10.8773	0.0358	2.09198	2.22224	28.1599	12.3611	0.46418	0.88656	4.1435	11.9438	32.8276	30.6668	0.22461	1.46704	13.5972	2.55607	0.18439	4.23956	2.13943	1.51256	1.23001	13.5124	0.15992	8.82876	89.747	15.5107	0.22816	0.97507	6.42146	6.1894	9.14853	3.95472	4.4454
k__Bacteria	p__Proteobacteria	c__Gammaproteobacteria	o__Pasteurellales	0	0.05788	0.019	0	0	0.01805	0.00673	0.20888	0.02623	0.1447	0.06592	0.00667	1.23876	0.00062	0	0	0.50547	0.04081	0.00295	0.00781	0	0.23563	1.69014	0.94088	0	0.02832	0.03288	1.04097	0.07053	0.04891	0	6.35316	0.01777	0.0108	1.00371	0.00082	0	0	0.73574	0.03044	0.00924	0.02032	0.00244	0.01319	0.40571	0.01286
k__Bacteria	p__Proteobacteria	c__Gammaproteobacteria	o__Pseudomonadales	0	0.01026	0	0	0	0	0	0	0	0	0	0	0	0	0	0	0	0	0	0.02642	0	0	0	0	0	0	0	0	0	0	0	0	0	0	0	0	0	0.04031	0	0	0	0.03492	0	0	0.00576	0
k__Bacteria	p__Synergistetes	c__Synergistia	o__Synergistales	0	0.00628	0.40137	0.00153	0	0	0	0.00017	0	0	0	0.06884	0	0	0	0.00229	0	0	0.00158	0.01696	0	0.11232	0	0	0	0.01303	0.19907	0	0	0.01386	0.02888	0.01061	0.04707	0	0	0.00128	0	0	0.05679	0.00062	0	0	0.00251	0.01787	0	0.02176
k__Bacteria	p__Verrucomicrobia	c__Verrucomicrobiae	o__Verrucomicrobiales	0	0.93413	5.14375	0.02386	0.13498	0	0.00112	1.78597	0.24692	1.13398	0	0	0	0	0.00189	1.49298	0	0	0	0	0	0.06275	0	0	0	0	0.00275	0	4.89145	0	6.62684	0	0.13104	0.0002	4.54804	0	0	0	0	0.59278	0	1.41639	0	0	0	0.43854
k__Eukaryota	p__Ascomycota	c__Saccharomycetes	o__Saccharomycetales	0	0	0	0	0	0	0	0	0	0	0.00147	0.00558	0	0	0	0	0.03285	0	0	0	0	0	0	0	0.01323	0	0	0	0	0	0	0	0	0	0	0	0	0	0.00373	0	0	0	0	0	0	0
k__Viruses	p__Viruses_noname	c__Viruses_noname	o__Caudovirales	0	0	0	0	0	0	0	14.6848	0	0	0.20552	0	0	0	0	0	0	0	2.24882	0	0	0.07856	0	0	0.00232	0	0	0	0	0	0	0.01703	0.04578	0.03904	0	0	0	5.36034	0.08401	0.05974	0	0	0	0.01463	0.00187	0
k__Viruses	p__Viruses_noname	c__Viruses_noname	o__Viruses_noname	0	0	0	0	0	0	0	0	0	0	30.4426	0	0	0	0	0	0	0	0	0	0	0	0	0	0	0	0	0	0	0.00663	0	0	0	0	0	0	0	0	0	0	0	0	0	0	0	0
[truncated: 32 more columns]

## Sheet: Class
Kingdom	Phylum	Class	PD_10	PD_11	PD_13	PD_14	PD_15	PD_16	PD_17	PD_1	PD_20	PD_21	PD_22	PD_23	PD_25	PD_26	PD_27	PD_28	PD_2	PD_30	PD_31	PD_32	PD_34	PD_37	PD_38	PD_39	PD_40	PD_42	PD_45	PD_47	PD_48	PD_49	PD_4	PD_51	PD_52	PD_56	PD_5	PD_6	PD_7	PD_8	PD_9	SP_10	SP_11	SP_13	SP_14	SP_15	SP_16	SP_17	SP_1
k__Archaea	p__Euryarchaeota	c__Methanobacteria	0	0	0	0	0	0	0	0.30516	0.02329	0	0	0	0	0	0	0	0	0	0	0	0	0	0	0	0	0	0	0	0	0	0	0	0.47414	0.15016	0	0	0.0691	0	0	0	0	0	0	0	0	0	0
k__Archaea	p__Euryarchaeota	c__Methanococci	0	0	0	0	0	0	0	0	0	0	0	0	0	0	0	0	0	0	0	0	0	0	0	0	0	0	0	0	0	0	0	0	0	0.00177	0	0	0	0	0	0	0	0	0	0	0	0	0
k__Bacteria	p__Actinobacteria	c__Actinobacteria	4.33115	0.16349	3.67262	0.43019	0.56056	2.84982	0.89686	0.70937	0.02478	1.16912	0.17702	0.62787	0.12306	1.70124	0.48842	1.60753	0.89668	1.33218	0.55525	3.45449	0.60072	0.12315	8.33783	0.75411	0.40812	0.033	2.74317	4.63345	0.76916	0.56785	1.28742	0.18554	8.95909	0.14358	0.03192	3.8772	0.20038	0.00865	0.65863	0.47758	0.25013	0.75981	0.68466	0.1784	0.19685	0.43991	0.37754
k__Bacteria	p__Bacteroidetes	c__Bacteroidia	29.4983	62.7596	52.7357	42.8358	70.2105	58.6767	65.8387	56.4096	42.0362	65.9022	45.88	50.3121	83.4796	67.7489	64.0844	56.815	73.5991	39.6999	66.0653	68.7278	76.8572	44.6614	44.4873	50.3004	49.0266	66.0911	51.2614	52.3215	24.7395	56.3996	61.5055	51.1769	64.1504	33.2152	69.6858	75.5071	67.9126	0.018	34.3258	76.2055	88.38	60.4379	74.8057	67.4361	72.5904	64.194	73.3932
k__Bacteria	p__Bacteroidetes	c__Flavobacteriia	0	0	0	0	0	0	0	0	0	0	0	0	0	0	0	0	0	0	0	0	0	0	0	0	0	0	0	0	0	0	0	0	0	0	0	0	0	0.00199	0	0	0	0	0	0	0	0	0
k__Bacteria	p__Bacteroidetes	c__Sphingobacteriia	0	0	0	0	0	0	0	0	0	0	0	0	0	0	0	0	0	0	0	0	0	0	0	0	0	0	0	0	0	0	0	0	0	0	0	0	0	0.00609	0	0	0	0	0	0	0	0	0
k__Bacteria	p__Candidatus_Saccharibacteria	c__Candidatus_Saccharibacteria_noname	0	0	0	0	0	0.00428	0.00131	0.00351	0	0.0148	0.00081	0.00051	0.00034	0	0	0.00914	0.00064	0	0.03155	0.00373	0.00806	0	0.02078	0	0.00061	0.00267	0	0.01768	0.01186	0.00202	0.00153	0.04149	0.01319	0.00119	0.00248	0.00469	0	0	0	0.0089	0	0.00301	0.00905	0.00503	0	0	0.01615
k__Bacteria	p__Deinococcus_Thermus	c__Deinococci	0	0	0	0	0	0	0	0	0	0	0	0	0	0	0	0	0	0	0	0	0	0.0015	0	0	0	0	0	0	0	0	0	0	0	0	0	0	0	0	0	0	0	0	0	0	0	0	0
k__Bacteria	p__Firmicutes	c__Bacilli	0.4414	0.1834	0.46583	0.03381	0.07354	0.51686	0.23596	0.80331	0.03969	0.81511	2.06101	0.03698	2.32099	0.15269	0.09759	0.20066	0.16031	0.11642	0.09044	0.07554	0.05252	0.67115	0.54109	1.01547	0.06359	0.18076	0.39123	0.34317	0.22277	0.01018	0.00223	1.85448	0.27983	0.01631	0.13536	0.09218	0.97155	0.2043	4.57347	0.17498	0.13106	0.12601	0.05942	0.45614	0.13664	0.10771	0.10639
k__Bacteria	p__Firmicutes	c__Clostridia	46.1057	15.3296	34.3701	25.4201	22.7342	33.6061	21.9335	22.3924	14.4945	25.0238	3.26372	26.3423	5.2561	16.6481	17.3879	31.7769	11.6381	15.552	1.72941	23.6232	11.1504	31.4619	15.2822	8.16356	17.9472	28.877	40.6169	22.0966	60.8072	36.8794	23.9358	16.2035	18.9573	59.0946	8.18139	19.2165	17.6488	0.00843	29.5123	21.0247	4.32006	28.9929	16.757	16.3993	16.8882	27.1943	24.6161
k__Bacteria	p__Firmicutes	c__Erysipelotrichia	0.02158	0.03486	0.31264	0.076	0.02669	0.13566	0.06145	0.01031	0.12472	0.88197	0.00322	0.05705	0.06286	0.62762	2.17478	0.20002	0.0244	0.0119	0.00401	0.17695	0.00238	0.04281	0.96991	1.38142	0.03027	0.05031	0.07009	0.1069	5.54688	0.10154	0.15747	0.07225	2.58561	0.0326	0.17566	0.17962	1.894	0	5.68107	0.0255	0.01627	0.20626	0.0711	0.07817	0.06099	0.04028	0.06301
k__Bacteria	p__Firmicutes	c__Negativicutes	17.8666	0.14626	0.02425	0.2335	0.9308	0.64398	8.61372	0.30882	2.83593	2.73379	12.0631	8.06102	6.86602	1.27491	14.7949	3.86423	10.5274	14.4586	15.061	0.00341	7.53473	16.6995	2.67669	2.65151	0.64157	3.01435	1.15244	4.70678	0.19078	4.44671	0	21.4502	0.0574	5.37877	2.53034	0.07413	0.28421	0	7.03862	0.23602	0.27946	0.07345	1.23221	5.23743	5.74587	1.28244	0.38868
k__Bacteria	p__Fusobacteria	c__Fusobacteriia	0.00045	0.00116	0	0	0	0.01558	0	0.00611	0	0.03832	0.00186	10.1548	0.006	0	0	0	0.00066	0	1.17427	0	0	0.00089	0.00196	0.00171	0	0	0	0.09069	0	0	0	0.22762	0	0.00451	0.01282	0.00256	0	0	0.02074	0.00172	0.99148	0.29296	0	0.02003	0.00012	0	0.00164
k__Bacteria	p__Proteobacteria	c__Alphaproteobacteria	0	0	0	0	0	0	0	0	0	0	0	0	0	0	0	0	0	0	0	0.00243	0	0	0	0	0	0	0	0	0	0	0	0	0	0	0	0	0	0.01768	0	0	0	0	0	0	0	0	0
k__Bacteria	p__Proteobacteria	c__Betaproteobacteria	0.18154	1.16208	0.7081	2.99686	2.3017	0.74225	0.78801	0.11005	0.09281	0.39777	1.12107	3.00459	0.31417	0.00906	0.45756	0.14569	0.06716	0.22631	0.39858	1.088	2.08156	1.03093	14.0471	1.96334	0.84176	1.05494	1.33525	0.87239	0.17049	0.75033	0.42736	0.17206	1.0618	0.21589	0.0298	0.59775	0.29764	4.58726	1.25639	0.62102	4.64719	0.83418	0.18653	0.2832	0	1.38071	0.07969
k__Bacteria	p__Proteobacteria	c__Deltaproteobacteria	1.35762	0.52158	0.69417	0.62456	1.11492	1.31699	0	0.1553	0.2154	1.06012	0.44354	1.30455	0.05701	0.9595	0.47674	1.79358	0.32502	0.40185	0.27581	2.3291	0.82588	0.67404	0.00038	0	0.22638	0.42994	0.72775	0.17266	0.02337	0.58861	1.78738	0.0832	1.7071	0.46533	0.14929	0.28616	1.76956	0	0.51755	0.31234	0	0.37949	0	0.71199	0	0.4421	0.33159
k__Bacteria	p__Proteobacteria	c__Epsilonproteobacteria	0	0	0	0.00121	0	0	0	0	0	0.0013	0.00196	0	0.01008	0	0	0	0	0	0	0	0	0	0.00082	0	0.13157	0	0	0	0	0	0	0.01254	0	0	0	0	0.12341	0	0.02453	0	0	0	0	0	0.01285	0	0
k__Bacteria	p__Proteobacteria	c__Gammaproteobacteria	0.19562	18.7575	1.47149	27.3226	1.91205	1.49183	1.62942	2.31514	39.8657	0.82774	4.33312	0.0238	1.50375	10.878	0.0358	2.09198	2.7277	28.2008	12.3641	0.49841	0.88656	4.37913	13.6339	33.7685	30.6668	0.25293	1.49992	14.6382	2.62661	0.23331	4.23956	8.49259	1.53033	1.24081	14.5171	0.16074	8.82876	89.7873	16.2464	0.2586	0.98431	6.4777	6.19184	9.16172	4.36619	4.45826	0.54322
k__Bacteria	p__Synergistetes	c__Synergistia	0	0.00628	0.40137	0.00153	0	0	0	0.00017	0	0	0	0.06884	0	0	0	0.00229	0	0	0.00158	0.01696	0	0.11232	0	0	0	0.01303	0.19907	0	0	0.01386	0.02888	0.01061	0.04707	0	0	0.00128	0	0	0.05679	0.00062	0	0	0.00251	0.01787	0	0.02176	0
k__Bacteria	p__Verrucomicrobia	c__Verrucomicrobiae	0	0.93413	5.14375	0.02386	0.13498	0	0.00112	1.78597	0.24692	1.13398	0	0	0	0	0.00189	1.49298	0	0	0	0	0	0.06275	0	0	0	0	0.00275	0	4.89145	0	6.62684	0	0.13104	0.0002	4.54804	0	0	0	0	0.59278	0	1.41639	0	0	0	0.43854	0.02669
k__Eukaryota	p__Ascomycota	c__Saccharomycetes	0	0	0	0	0	0	0	0	0	0	0.00147	0.00558	0	0	0	0	0.03285	0	0	0	0	0	0	0	0.01323	0	0	0	0	0	0	0	0	0	0	0	0	0	0.00373	0	0	0	0	0	0	0	0
k__Viruses	p__Viruses_noname	c__Viruses_noname	0	0	0	0	0	0	0	14.6848	0	0	30.6481	0	0	0	0	0	0	0	2.24882	0	0	0.07856	0	0	0.00232	0	0	0	0	0.00663	0	0.01703	0.04578	0.03904	0	0	0	5.36034	0.08401	0.05974	0	0	0	0.01463	0.00187	0	0.05611
[truncated: 31 more columns]

## Sheet: Phylum
Kingdom	Phylum	PD_10	PD_11	PD_13	PD_14	PD_15	PD_16	PD_17	PD_1	PD_20	PD_21	PD_22	PD_23	PD_25	PD_26	PD_27	PD_28	PD_2	PD_30	PD_31	PD_32	PD_34	PD_37	PD_38	PD_39	PD_40	PD_42	PD_45	PD_47	PD_48	PD_49	PD_4	PD_51	PD_52	PD_56	PD_5	PD_6	PD_7	PD_8	PD_9	SP_10	SP_11	SP_13	SP_14	SP_15	SP_16	SP_17	SP_1	SP_20
k__Bacteria	p__Bacteroidetes	29.4983	62.7596	52.7357	42.8358	70.2105	58.6767	65.8387	56.4096	42.0362	65.9022	45.88	50.3121	83.4796	67.7489	64.0844	56.815	73.5991	39.6999	66.0653	68.7278	76.8572	44.6614	44.4873	50.3004	49.0266	66.0911	51.2614	52.3215	24.7395	56.3996	61.5055	51.1769	64.1504	33.2152	69.6858	75.5071	67.9126	0.02607	34.3258	76.2055	88.38	60.4379	74.8057	67.4361	72.5904	64.194	73.3932	79.9406
k__Bacteria	p__Firmicutes	64.4353	15.6941	35.1728	25.7634	23.7653	34.9026	30.8446	23.5148	17.4948	29.4547	17.391	34.4974	14.506	18.7033	34.4552	36.0418	22.3502	30.139	16.8848	23.8791	18.7401	48.8753	19.4699	13.212	18.6827	32.1224	42.2307	27.2534	66.7676	41.4378	24.0955	39.5804	21.8801	64.5223	11.0228	19.5625	20.7986	0.21273	46.8054	21.4612	4.74684	29.3986	18.1197	22.1711	22.8317	28.6247	25.1742	13.0449
k__Bacteria	p__Proteobacteria	1.73478	20.4412	2.87376	30.9452	5.32868	3.55106	2.41743	2.58048	40.174	2.28693	5.89969	4.33294	1.88501	11.8465	0.97011	4.03125	3.11988	28.8289	13.0384	3.91795	3.79399	6.08409	27.6823	35.7318	31.8665	1.73782	3.56291	15.6832	2.82047	1.57224	6.4543	8.76039	4.29923	1.92203	14.6962	1.04466	11.0194	94.3922	18.0449	1.19195	5.6315	7.69137	6.37837	10.1569	4.37904	6.28107	0.9545	4.95142
k__Bacteria	p__Actinobacteria	4.33115	0.16349	3.67262	0.43019	0.56056	2.84982	0.89686	0.70937	0.02478	1.16912	0.17702	0.62787	0.12306	1.70124	0.48842	1.60753	0.89668	1.33218	0.55525	3.45449	0.60072	0.12315	8.33783	0.75411	0.40812	0.033	2.74317	4.63345	0.76916	0.56785	1.28742	0.18554	8.95909	0.14358	0.03192	3.8772	0.20038	0.00865	0.65863	0.47758	0.25013	0.75981	0.68466	0.1784	0.19685	0.43991	0.37754	0.04061
k__Viruses	p__Viruses_noname	0	0	0	0	0	0	0	14.6848	0	0	30.6481	0	0	0	0	0	0	0	2.24882	0	0	0.07856	0	0	0.00232	0	0	0	0	0.00663	0	0.01703	0.04578	0.03904	0	0	0	5.36034	0.08401	0.05974	0	0	0	0.01463	0.00187	0	0.05611	1.94351
k__Bacteria	p__Verrucomicrobia	0	0.93413	5.14375	0.02386	0.13498	0	0.00112	1.78597	0.24692	1.13398	0	0	0	0	0.00189	1.49298	0	0	0	0	0	0.06275	0	0	0	0	0.00275	0	4.89145	0	6.62684	0	0.13104	0.0002	4.54804	0	0	0	0	0.59278	0	1.41639	0	0	0	0.43854	0.02669	0.07706
k__Bacteria	p__Fusobacteria	0.00045	0.00116	0	0	0	0.01558	0	0.00611	0	0.03832	0.00186	10.1548	0.006	0	0	0	0.00066	0	1.17427	0	0	0.00089	0.00196	0.00171	0	0	0	0.09069	0	0	0	0.22762	0	0.00451	0.01282	0.00256	0	0	0.02074	0.00172	0.99148	0.29296	0	0.02003	0.00012	0	0.00164	0
k__Bacteria	p__Synergistetes	0	0.00628	0.40137	0.00153	0	0	0	0.00017	0	0	0	0.06884	0	0	0	0.00229	0	0	0.00158	0.01696	0	0.11232	0	0	0	0.01303	0.19907	0	0	0.01386	0.02888	0.01061	0.04707	0	0	0.00128	0	0	0.05679	0.00062	0	0	0.00251	0.01787	0	0.02176	0	0
k__Archaea	p__Euryarchaeota	0	0	0	0	0	0	0	0.30516	0.02329	0	0	0	0	0	0	0	0	0	0	0	0	0	0	0	0	0	0	0	0	0	0	0	0.47414	0.15193	0	0	0.0691	0	0	0	0	0	0	0	0	0	0	0
k__Bacteria	p__Candidatus_Saccharibacteria	0	0	0	0	0	0.00428	0.00131	0.00351	0	0.0148	0.00081	0.00051	0.00034	0	0	0.00914	0.00064	0	0.03155	0.00373	0.00806	0	0.02078	0	0.00061	0.00267	0	0.01768	0.01186	0.00202	0.00153	0.04149	0.01319	0.00119	0.00248	0.00469	0	0	0	0.0089	0	0.00301	0.00905	0.00503	0	0	0.01615	0.00196
k__Eukaryota	p__Ascomycota	0	0	0	0	0	0	0	0	0	0	0.00147	0.00558	0	0	0	0	0.03285	0	0	0	0	0	0	0	0.01323	0	0	0	0	0	0	0	0	0	0	0	0	0	0.00373	0	0	0	0	0	0	0	0	0
k__Bacteria	p__Deinococcus_Thermus	0	0	0	0	0	0	0	0	0	0	0	0	0	0	0	0	0	0	0	0	0	0.0015	0	0	0	0	0	0	0	0	0	0	0	0	0	0	0	0	0	0	0	0	0	0	0	0	0	0
[truncated: 30 more columns]

## Sheet: Kingdom
Kingdom	PD_10	PD_11	PD_13	PD_14	PD_15	PD_16	PD_17	PD_1	PD_20	PD_21	PD_22	PD_23	PD_25	PD_26	PD_27	PD_28	PD_2	PD_30	PD_31	PD_32	PD_34	PD_37	PD_38	PD_39	PD_40	PD_42	PD_45	PD_47	PD_48	PD_49	PD_4	PD_51	PD_52	PD_56	PD_5	PD_6	PD_7	PD_8	PD_9	SP_10	SP_11	SP_13	SP_14	SP_15	SP_16	SP_17	SP_1	SP_20	SP_21
k__Archaea	0	0	0	0	0	0	0	0.30516	0.02329	0	0	0	0	0	0	0	0	0	0	0	0	0	0	0	0	0	0	0	0	0	0	0	0.47414	0.15193	0	0	0.0691	0	0	0	0	0	0	0	0	0	0	0	0
k__Bacteria	100	100	100	100	100	100	100	85.01	99.9767	100	69.3504	99.9944	100	100	100	100	99.9672	100	97.7512	100	100	99.9214	100	100	99.9844	100	100	100	100	99.9934	100	99.983	99.4801	99.809	100	100	99.9309	94.6397	99.9123	99.9403	100	100	100	99.9854	99.9981	100	99.9439	98.0565	100
k__Eukaryota	0	0	0	0	0	0	0	0	0	0	0.00147	0.00558	0	0	0	0	0.03285	0	0	0	0	0	0	0	0.01323	0	0	0	0	0	0	0	0	0	0	0	0	0	0.00373	0	0	0	0	0	0	0	0	0	0
k__Viruses	0	0	0	0	0	0	0	14.6848	0	0	30.6481	0	0	0	0	0	0	0	2.24882	0	0	0.07856	0	0	0.00232	0	0	0	0	0.00663	0	0.01703	0.04578	0.03904	0	0	0	5.36034	0.08401	0.05974	0	0	0	0.01463	0.00187	0	0.05611	1.94351	0
[truncated: 29 more columns]
