# Supplementary material for: Cross-Sectional Study on the Gut Microbiome of Parkinson’s Disease Patients in Central China
Source: Front Microbiol. 2021 Sep 28;12:728479. doi: 10.3389/fmicb.2021.728479 (PMC8506127; doi:10.3389/fmicb.2021.728479)
Supplement: Supplementary Table 4 — PERMANOVA of the influence of a single factor on the gut microbiome. [file Table_4.XLSX]

## Sheet: Sheet1
	R2	P value	fdr
disease status	0.0490234	0.01	0.039
gender	0.0166165	0.193	0.2895
age	0.00385014	0.956	0.956
