# Supplementary material for: Cross-Sectional Study on the Gut Microbiome of Parkinson’s Disease Patients in Central China
Source: Front Microbiol. 2021 Sep 28;12:728479. doi: 10.3389/fmicb.2021.728479 (PMC8506127; doi:10.3389/fmicb.2021.728479)
Supplement: Supplementary Table 5 — Details of LEfSe results between the two groups at different taxonomic levels; the LDA scores (log10) > 2 and p < 0.05 are listed. [file Table_5.XLSX]

## Sheet: species
Taxonomic Information							log10 (average abundance)	Group	LDA value	P value
k__Bacteria	p__Firmicutes	c__Clostridia	o__Clostridiales	f__Clostridiaceae	g__Clostridium	s__Clostridium_leptum	2.81538	SP	2.38957	0.00587439
k__Bacteria	p__Firmicutes	c__Clostridia	o__Clostridiales	f__Clostridiaceae	g__Clostridium	s__Clostridium_citroniae	2.68055	PD	2.23613	0.00630904
k__Bacteria	p__Firmicutes	c__Erysipelotrichia	o__Erysipelotrichales	f__Erysipelotrichaceae	g__Eggerthia	s__Eggerthia_catenaformis	0.997879	SP	2.89285	0.0414246
k__Bacteria	p__Firmicutes	c__Clostridia	o__Clostridiales	f__Ruminococcaceae	g__Anaerotruncus	s__Anaerotruncus_colihominis	2.83681	PD	2.204	0.0408038
k__Bacteria	p__Firmicutes	c__Clostridia	o__Clostridiales	f__Peptostreptococcaceae	g__Peptostreptococcaceae_noname	s__Peptostreptococcaceae_noname_unclassified	3.39145	SP	3.01646	0.0440241
k__Bacteria	p__Firmicutes	c__Clostridia	o__Clostridiales	f__Clostridiaceae	g__Clostridium	s__Clostridium_hylemonae	0.118205	PD	3.12856	0.0414246
k__Bacteria	p__Firmicutes	c__Clostridia	o__Clostridiales	f__Lachnospiraceae	g__Lachnospiraceae_noname	s__Lachnospiraceae_bacterium_9_1_43BFAA	2.16384	SP	2.06747	0.0113833
k__Bacteria	p__Fusobacteria	c__Fusobacteriia	o__Fusobacteriales	f__Fusobacteriaceae	g__Fusobacterium	s__Fusobacterium_varium	2.59264	SP	2.3957	0.0471029
k__Bacteria	p__Firmicutes	c__Clostridia	o__Clostridiales	f__Ruminococcaceae	g__Subdoligranulum	s__Subdoligranulum_unclassified	4.39952	PD	3.8072	0.028264
k__Bacteria	p__Firmicutes	c__Clostridia	o__Clostridiales	f__Lachnospiraceae	g__Blautia	s__Blautia_hydrogenotrophica	2.19699	PD	2.10673	0.00593583
k__Bacteria	p__Firmicutes	c__Clostridia	o__Clostridiales	f__Clostridiaceae	g__Clostridium	s__Clostridium_sp_L2_50	3.34369	SP	2.89989	0.0406402
k__Bacteria	p__Firmicutes	c__Clostridia	o__Clostridiales	f__Ruminococcaceae	g__Ruminococcaceae_noname	s__Ruminococcaceae_bacterium_D16	2.74762	SP	2.30317	6.03288e-05
k__Bacteria	p__Actinobacteria	c__Actinobacteria	o__Bifidobacteriales	f__Bifidobacteriaceae	g__Scardovia	s__Scardovia_inopinata	0.355388	PD	2.83242	0.0217388
k__Bacteria	p__Firmicutes	c__Bacilli	o__Lactobacillales	f__Lactobacillaceae	g__Lactobacillus	s__Lactobacillus_gasseri	1.13574	PD	2.34365	0.0233267
k__Bacteria	p__Firmicutes	c__Clostridia	o__Clostridiales	f__Clostridiaceae	g__Clostridium	s__Clostridium_symbiosum	2.90885	SP	2.35119	0.0459895
k__Bacteria	p__Firmicutes	c__Erysipelotrichia	o__Erysipelotrichales	f__Erysipelotrichaceae	g__Erysipelotrichaceae_noname	s__Erysipelotrichaceae_bacterium_2_2_44A	1.55763	PD	2.03515	0.0252761
k__Bacteria	p__Bacteroidetes	c__Bacteroidia	o__Bacteroidales	f__Bacteroidaceae	g__Bacteroides	s__Bacteroides_coprocola	4.50187	SP	4.12649	0.00821619
k__Bacteria	p__Candidatus_Saccharibacteria	c__Candidatus_Saccharibacteria_noname	o__Candidatus_Saccharibacteria_noname	f__Candidatus_Saccharibacteria_noname	g__Candidatus_Saccharibacteria_noname	s__candidate_division_TM7_single_cell_isolate_TM7b	1.6993	SP	2.06417	0.0281833
k__Bacteria	p__Actinobacteria	c__Actinobacteria	o__Bifidobacteriales	f__Bifidobacteriaceae	g__Bifidobacterium	s__Bifidobacterium_dentium	2.96394	PD	2.54882	0.00504932
k__Bacteria	p__Actinobacteria	c__Actinobacteria	o__Bifidobacteriales	f__Bifidobacteriaceae	g__Scardovia	s__Scardovia_unclassified	1.10851	PD	2.46889	0.036969
k__Bacteria	p__Proteobacteria	c__Deltaproteobacteria	o__Desulfovibrionales	f__Desulfovibrionaceae	g__Bilophila	s__Bilophila_wadsworthia	2.84776	PD	2.36956	0.0167062
k__Bacteria	p__Actinobacteria	c__Actinobacteria	o__Bifidobacteriales	f__Bifidobacteriaceae	g__Scardovia	s__Scardovia_wiggsiae	1.59725	PD	2.1601	0.0240668
k__Bacteria	p__Firmicutes	c__Clostridia	o__Clostridiales	f__Ruminococcaceae	g__Subdoligranulum	s__Subdoligranulum_variabile	0.807916	PD	2.7169	0.0194401
k__Bacteria	p__Proteobacteria	c__Deltaproteobacteria	o__Desulfovibrionales	f__Desulfovibrionaceae	g__Bilophila	s__Bilophila_unclassified	3.69593	PD	3.19341	0.00119793
k__Bacteria	p__Firmicutes	c__Clostridia	o__Clostridiales	f__Lachnospiraceae	g__Lachnospiraceae_noname	s__Lachnospiraceae_bacterium_3_1_57FAA_CT1	3.17247	PD	2.73983	0.000577409
k__Bacteria	p__Firmicutes	c__Clostridia	o__Clostridiales	f__Clostridiaceae	g__Clostridium	s__Clostridium_hathewayi	3.30953	PD	2.91402	0.0404938
k__Bacteria	p__Actinobacteria	c__Actinobacteria	o__Actinomycetales	f__Micrococcaceae	g__Rothia	s__Rothia_dentocariosa	0.535067	PD	2.6813	0.0132559
k__Bacteria	p__Firmicutes	c__Clostridia	o__Clostridiales	f__Clostridiales_noname	g__Clostridiales_noname	s__Clostridiales_bacterium_1_7_47FAA	2.6657	PD	2.18875	0.0300038
k__Bacteria	p__Bacteroidetes	c__Bacteroidia	o__Bacteroidales	f__Rikenellaceae	g__Alistipes	s__Alistipes_putredinis	4.73081	PD	4.19203	0.00413146
k__Bacteria	p__Firmicutes	c__Bacilli	o__Bacillales	f__Bacillales_noname	g__Gemella	s__Gemella_haemolysans	1.44736	SP	2.17401	0.00394161
k__Bacteria	p__Firmicutes	c__Erysipelotrichia	o__Erysipelotrichales	f__Erysipelotrichaceae	g__Erysipelotrichaceae_noname	s__Erysipelotrichaceae_bacterium_21_3	1.3022	PD	2.24822	0.00095875
k__Bacteria	p__Firmicutes	c__Bacilli	o__Lactobacillales	f__Streptococcaceae	g__Streptococcus	s__Streptococcus_pasteurianus	1.33759	SP	2.17767	0.0217388
k__Bacteria	p__Actinobacteria	c__Actinobacteria	o__Coriobacteriales	f__Coriobacteriaceae	g__Olsenella	s__Olsenella_unclassified	0.307112	PD	2.88002	0.0312272
k__Bacteria	p__Bacteroidetes	c__Bacteroidia	o__Bacteroidales	f__Rikenellaceae	g__Alistipes	s__Alistipes_indistinctus	3.29589	PD	2.92134	0.00053206
k__Bacteria	p__Bacteroidetes	c__Bacteroidia	o__Bacteroidales	f__Porphyromonadaceae	g__Butyricimonas	s__Butyricimonas_synergistica	2.60053	PD	2.11373	0.0436013
k__Bacteria	p__Firmicutes	c__Clostridia	o__Clostridiales	f__Ruminococcaceae	g__Subdoligranulum	s__Subdoligranulum_sp_4_3_54A2FAA	3.03382	PD	2.53285	0.00409444
k__Bacteria	p__Bacteroidetes	c__Bacteroidia	o__Bacteroidales	f__Bacteroidaceae	g__Bacteroides	s__Bacteroides_sp_3_1_19	3.61671	SP	3.32126	0.0103906
k__Bacteria	p__Firmicutes	c__Bacilli	o__Lactobacillales	f__Leuconostocaceae	g__Leuconostoc	s__Leuconostoc_pseudomesenteroides	1.01208	PD	2.44429	0.0414246
k__Bacteria	p__Firmicutes	c__Clostridia	o__Clostridiales	f__Clostridiaceae	g__Clostridium	s__Clostridium_asparagiforme	2.90425	PD	2.50507	0.0350385
k__Bacteria	p__Proteobacteria	c__Betaproteobacteria	o__Burkholderiales	f__Oxalobacteraceae	g__Oxalobacter	s__Oxalobacter_formigenes	2.75085	PD	2.37044	0.0265442
k__Bacteria	p__Bacteroidetes	c__Bacteroidia	o__Bacteroidales	f__Rikenellaceae	g__Alistipes	s__Alistipes_sp_AP11	3.30855	PD	2.93773	0.0106927
k__Bacteria	p__Firmicutes	c__Bacilli	o__Lactobacillales	f__Lactobacillaceae	g__Lactobacillus	s__Lactobacillus_salivarius	2.63751	PD	2.29489	0.00972441
k__Bacteria	p__Firmicutes	c__Clostridia	o__Clostridiales	f__Oscillospiraceae	g__Oscillibacter	s__Oscillibacter_sp_KLE_1728	3.19278	PD	2.73559	0.0161828
k__Bacteria	p__Bacteroidetes	c__Bacteroidia	o__Bacteroidales	f__Porphyromonadaceae	g__Parabacteroides	s__Parabacteroides_goldsteinii	3.45633	PD	3.08493	0.0391322

## Sheet: genus
Taxonomic Information						log10 (average abundance)	Group	LDA value	P value
k__Bacteria	p__Proteobacteria	c__Deltaproteobacteria	o__Desulfovibrionales	f__Desulfovibrionaceae	g__Desulfovibrio	2.98313	PD	2.50388	0.0470888
k__Bacteria	p__Firmicutes	c__Erysipelotrichia	o__Erysipelotrichales	f__Erysipelotrichaceae	g__Eggerthia	0.997879	SP	2.8451	0.0414246
k__Bacteria	p__Proteobacteria	c__Betaproteobacteria	o__Burkholderiales	f__Sutterellaceae	g__Sutterellaceae_unclassified	3.76169	SP	3.3538	0.0494867
k__Bacteria	p__Bacteroidetes	c__Bacteroidia	o__Bacteroidales	f__Porphyromonadaceae	g__Butyricimonas	2.60053	PD	2.11347	0.0436013
k__Bacteria	p__Bacteroidetes	c__Bacteroidia	o__Bacteroidales	f__Rikenellaceae	g__Alistipes	4.91228	PD	4.3787	0.00187957
k__Bacteria	p__Proteobacteria	c__Betaproteobacteria	o__Burkholderiales	f__Oxalobacteraceae	g__Oxalobacter	2.75085	PD	2.37399	0.0265442
k__Bacteria	p__Firmicutes	c__Clostridia	o__Clostridiales	f__Lachnospiraceae	g__Butyrivibrio	3.86739	PD	3.61908	0.0317385
k__Bacteria	p__Bacteroidetes	c__Bacteroidia	o__Bacteroidales	f__Bacteroidaceae	g__Bacteroides	5.63766	SP	4.90855	0.00106476
k__Bacteria	p__Firmicutes	c__Clostridia	o__Clostridiales	f__Ruminococcaceae	g__Subdoligranulum	4.41794	PD	3.8213	0.0245427
k__Bacteria	p__Proteobacteria	c__Deltaproteobacteria	o__Desulfovibrionales	f__Desulfovibrionaceae	g__Bilophila	3.75353	PD	3.25213	0.00117712
k__Bacteria	p__Firmicutes	c__Clostridia	o__Clostridiales	f__Ruminococcaceae	g__Anaerotruncus	2.96791	PD	2.27119	0.00835826
k__Bacteria	p__Firmicutes	c__Clostridia	o__Clostridiales	f__Ruminococcaceae	g__Ruminococcaceae_noname	2.74762	SP	2.29399	6.03288e-05
k__Bacteria	p__Actinobacteria	c__Actinobacteria	o__Bifidobacteriales	f__Bifidobacteriaceae	g__Scardovia	1.73768	PD	2.03724	0.0081682
k__Bacteria	p__Firmicutes	c__Clostridia	o__Clostridiales	f__Clostridiales_noname	g__Clostridiales_noname	2.6657	PD	2.18875	0.0300038

## Sheet: family
Taxonomic Information					log10 (average abundance)	Group	LDA value	P value
k__Bacteria	p__Firmicutes	c__Clostridia	o__Clostridiales	f__Clostridiales_noname	3.15828	PD	2.60529	0.0344855
k__Bacteria	p__Actinobacteria	c__Actinobacteria	o__Bifidobacteriales	f__Bifidobacteriaceae	4.0839	PD	3.62421	0.0461099
k__Bacteria	p__Proteobacteria	c__Betaproteobacteria	o__Burkholderiales	f__Oxalobacteraceae	2.75085	PD	2.38242	0.0265442
k__Bacteria	p__Bacteroidetes	c__Bacteroidia	o__Bacteroidales	f__Bacteroidaceae	5.63766	SP	4.90855	0.00106476
k__Bacteria	p__Proteobacteria	c__Deltaproteobacteria	o__Desulfovibrionales	f__Desulfovibrionaceae	3.8216	PD	3.31587	0.000398887
k__Bacteria	p__Bacteroidetes	c__Bacteroidia	o__Bacteroidales	f__Rikenellaceae	4.91228	PD	4.3787	0.00187957
k__Bacteria	p__Firmicutes	c__Clostridia	o__Clostridiales	f__Clostridiales_Family_XI_Incertae_Sedis	1.0748	PD	2.44166	0.0441383

## Sheet: order
Taxonomic Information				log10 (average abundance)	Group	LDA value	P value
k__Bacteria	p__Proteobacteria	c__Deltaproteobacteria	o__Desulfovibrionales	3.8216	PD	3.31587	0.000398887
k__Bacteria	p__Actinobacteria	c__Actinobacteria	o__Bifidobacteriales	4.0839	PD	3.62421	0.0461099
k__Bacteria	p__Firmicutes	c__Bacilli	o__Bacillales	2.40391	SP	2.1664	0.0253983

## Sheet: class
Taxonomic Information			log10 (average abundance)	Group	LDA value	P value
k__Bacteria	p__Actinobacteria	c__Actinobacteria	4.18777	PD	3.68114	0.0109806
k__Bacteria	p__Proteobacteria	c__Deltaproteobacteria	3.8216	PD	3.31587	0.000398887

## Sheet: phylum_x0009__x0009__x0009__x0009__x0009__x0009__x0009_
Taxonomic Information		log10 (average abundance)	Group	LDA value	P value
k__Bacteria	p__Actinobacteria	4.18777	PD	3.68114	0.0109806
