# Supplementary material for: Cross-Sectional Study on the Gut Microbiome of Parkinson’s Disease Patients in Central China
Source: Front Microbiol. 2021 Sep 28;12:728479. doi: 10.3389/fmicb.2021.728479 (PMC8506127; doi:10.3389/fmicb.2021.728479)
Supplement: Supplementary Table 6 — The results of de novo sequence assembly of each sample. [file Table_6.XLSX]

## Sheet: Sheet1
	PD_1	PD_2	PD_4	PD_5	PD_6	PD_7	PD_8	PD_9	PD_10	PD_11	PD_13	PD_14	PD_15	PD_16	PD_17	PD_20	PD_21	PD_22	PD_23	PD_25	PD_26	PD_27	PD_28	PD_30	PD_31	PD_32	PD_34	PD_37	PD_38	PD_39	PD_40	PD_42	PD_45	PD_47	PD_48	PD_49	PD_51	PD_52	PD_56	SP_1	SP_2	SP_4	SP_5	SP_6	SP_7	SP_8	SP_9	SP_10	SP_11
# contigs	195545	75352	124990	99585	57740	68666	30239	143765	103553	98870	104064	164399	120213	78520	98149	130481	63093	84152	111527	64430	63789	93493	110124	59852	60117	125242	73807	126181	35279	85486	124388	78889	121744	72087	169214	96420	59417	133024	174289	136931	32311	64302	28392	88598	73541	65336	72706	113345	33474
Largest contig	129736	101940	133519	83339	115595	155476	66300	99830	85106	102234	136857	122562	112879	93175	100223	55535	184292	112759	120351	99875	144963	70940	120210	72102	177996	124027	111872	100417	205288	156547	124327	272999	104593	112004	109371	131354	116457	137832	106884	110283	161443	174752	201574	115986	92594	172844	47048	69078	127733
Total length	347038292	137847267	247972838	158098467	179706063	169914358	54003771	248187086	235351173	210409729	240886624	348497742	229829243	167109965	226401629	187634957	163229590	169162216	267026008	96205867	165333512	177545708	263568384	135765621	129092749	275388409	191900339	288646877	102607196	159645218	267020374	177009496	253718135	157303352	324473978	226662316	131511242	284534916	306911404	275027328	73029703	153320972	80503755	193601431	160604561	160575820	102564589	239049116	69977327
GC (%)	47.13	46.03	49.11	47.37	46.03	47.47	49.83	47.85	46.16	46.93	48.64	48.33	48.61	46.9	47.07	48.31	46.3	49.11	46.77	46.76	47.21	46.99	47.8	46.21	46.72	49.58	47.54	47.36	47.31	46.21	47.07	46.46	48.45	46.74	46.91	47.69	42.81	47.77	47.1	46.35	44.13	45.85	45.85	45.23	44.56	45.98	46.54	46.93	43.53
N50	2845	3087	3487	2330	7954	6468	2982	2714	4928	4608	5286	4500	3398	4121	5041	1845	6772	3856	6173	2009	6668	3548	5232	4836	5283	4762	6229	5088	9618	3311	4583	5041	4126	5481	3417	5382	4910	4702	2943	3787	4810	6069	8875	4830	4062	5352	1826	4041	4946
[truncated: 29 more columns]
