# Supplementary material for: Cross-Sectional Study on the Gut Microbiome of Parkinson’s Disease Patients in Central China
Source: Front Microbiol. 2021 Sep 28;12:728479. doi: 10.3389/fmicb.2021.728479 (PMC8506127; doi:10.3389/fmicb.2021.728479)
Supplement: Supplementary Table 7 — Differentially abundant proteins and functional alterations between groups. [file Table_7.XLSX]

## Sheet: pathway
Pathway	PD: mean rel. freq. (%)	PD: std. dev. (%)	SP: mean rel. freq. (%)	SP: std. dev. (%)	p-values	p-values (corrected)	Difference between means	95.0% lower CI	95.0% upper CI
1CMET2-PWY: N10-formyl-tetrahydrofolate biosynthesis	0.0326611	0.00930021	0.0393456	0.0121587	0.00885227	0.105154	-0.00668458	-0.0116359	-0.00173327
3-HYDROXYPHENYLACETATE-DEGRADATION-PWY: 4-hydroxyphenylacetate degradation	0.000603568	0.00116999	0.000392469	0.000792992	0.360525	0.267825	0.000211099	-0.000246575	0.000668774
7ALPHADEHYDROX-PWY: cholate degradation (bacteria, anaerobic)	0	0	4.45372e-07	2.74546e-06	0.323636	0.256011	-4.45372e-07	-1.34698e-06	4.56236e-07
AEROBACTINSYN-PWY: aerobactin biosynthesis	0.000340919	0.000733143	0.000301047	0.000913009	0.834327	0.405521	3.98722e-05	-0.000338732	0.000418477
ALL-CHORISMATE-PWY: superpathway of chorismate metabolism	0.000270306	0.000442789	0.000240772	0.000537527	0.794499	0.39295	2.9534e-05	-0.000195606	0.000254674
ALLANTOINDEG-PWY: superpathway of allantoin degradation in yeast	0.000150024	0.000181409	9.62075e-05	0.00018132	0.199781	0.224112	5.38169e-05	-2.90526e-05	0.000136686
ANAEROFRUCAT-PWY: homolactic fermentation	0.0210742	0.00388134	0.0197932	0.00447369	0.186483	0.220622	0.00128106	-0.000633142	0.00319526
ANAGLYCOLYSIS-PWY: glycolysis III (from glucose)	0.0334918	0.00694955	0.0336495	0.00858019	0.930074	0.431456	-0.000157724	-0.00372765	0.0034122
ARG+POLYAMINE-SYN: superpathway of arginine and polyamine biosynthesis	0.00793763	0.00290165	0.00751556	0.00443551	0.625146	0.338126	0.000422079	-0.00129487	0.00213902
ARGDEG-PWY: superpathway of L-arginine, putrescine, and 4-aminobutanoate degradation	0.00108552	0.00162834	0.000766731	0.00110213	0.321189	0.256011	0.000318792	-0.000317913	0.000955497
ARGININE-SYN4-PWY: L-ornithine de novo biosynthesis	0.0147299	0.00933652	0.0172077	0.0114218	0.303899	0.256011	-0.00247783	-0.00724721	0.00229156
ARGORNPROST-PWY: arginine, ornithine and proline interconversion	0.000608019	0.000859932	0.000342205	0.000522989	0.10853	0.212921	0.000265814	-6.04878e-05	0.000592116
ARGSYN-PWY: L-arginine biosynthesis I (via L-ornithine)	0.0189594	0.00634915	0.0152792	0.00582204	0.0102475	0.111805	0.00368018	0.000896599	0.00646376
ARGSYNBSUB-PWY: L-arginine biosynthesis II (acetyl cycle)	0.0113523	0.00758554	0.00805332	0.00513409	0.0298022	0.157463	0.00329901	0.000332976	0.00626505
ARO-PWY: chorismate biosynthesis I	0.0432759	0.0102407	0.0413915	0.00927182	0.403093	0.277667	0.00188435	-0.00257969	0.0063484
ASPASN-PWY: superpathway of L-aspartate and L-asparagine biosynthesis	0.0170869	0.00636307	0.0191916	0.00502549	0.113943	0.212921	-0.0021047	-0.00472669	0.000517298
AST-PWY: L-arginine degradation II (AST pathway)	0.00115685	0.00153323	0.000625141	0.000836435	0.065531	0.198738	0.000531709	-3.52714e-05	0.00109869
BIOTIN-BIOSYNTHESIS-PWY: biotin biosynthesis I	0.00610353	0.00675481	0.00506067	0.00318101	0.393033	0.276821	0.00104286	-0.00138538	0.0034711
BRANCHED-CHAIN-AA-SYN-PWY: superpathway of branched amino acid biosynthesis	0.0264207	0.00762251	0.0274445	0.00886268	0.5909	0.327078	-0.00102377	-0.00480199	0.00275446
CALVIN-PWY: Calvin-Benson-Bassham cycle	0.033639	0.0092476	0.0347275	0.0099747	0.623238	0.338126	-0.00108846	-0.00548354	0.00330662
CATECHOL-ORTHO-CLEAVAGE-PWY: catechol degradation to &beta;-ketoadipate	0.000192906	0.000367441	6.98392e-05	0.000130404	0.0576258	0.198738	0.000123067	-4.14439e-06	0.000250278
CENTFERM-PWY: pyruvate fermentation to butanoate	0.0015685	0.00126551	0.00138509	0.0018374	0.613956	0.336327	0.000183419	-0.000538898	0.000905735
CITRULBIO-PWY: L-citrulline biosynthesis	0.00460155	0.00345326	0.00309335	0.00202232	0.0234995	0.14234	0.0015082	0.000210213	0.00280619
COA-PWY-1: coenzyme A biosynthesis II (mammalian)	0.0503944	0.00951346	0.0508636	0.00830702	0.819488	0.401997	-0.000469202	-0.004551	0.00361259
COA-PWY: coenzyme A biosynthesis I	0.014428	0.00563397	0.0146008	0.00584751	0.895935	0.423035	-0.000172871	-0.00279645	0.00245071
COBALSYN-PWY: adenosylcobalamin salvage from cobinamide I	0.0108953	0.00475707	0.0139432	0.00877412	0.0647424	0.198738	-0.00304789	-0.00628818	0.0001924
COLANSYN-PWY: colanic acid building blocks biosynthesis	0.00701353	0.00319049	0.00761565	0.00322745	0.415985	0.279964	-0.000602121	-0.00206839	0.000864152
COMPLETE-ARO-PWY: superpathway of aromatic amino acid biosynthesis	0.0426481	0.00990575	0.0415967	0.00902888	0.630107	0.339042	0.00105137	-0.00327967	0.00538242
CRNFORCAT-PWY: creatinine degradation I	0.000929135	0.000929088	0.000588263	0.000511811	0.0522533	0.190995	0.000340872	-3.4325e-06	0.000685176
DAPLYSINESYN-PWY: L-lysine biosynthesis I	0.010255	0.00633196	0.00719609	0.00390299	0.0137268	0.126525	0.00305896	0.000647863	0.00547006
DENITRIFICATION-PWY: nitrate reduction I (denitrification)	0	0	6.992e-07	4.31016e-06	0.323636	0.256011	-6.992e-07	-2.11466e-06	7.16256e-07
DENOVOPURINE2-PWY: superpathway of purine nucleotides de novo biosynthesis II	0.0198306	0.00466038	0.0195726	0.00523273	0.821059	0.401997	0.000258008	-0.00200644	0.00252246
DHGLUCONATE-PYR-CAT-PWY: glucose degradation (oxidative)	0	0	2.00353e-07	1.23506e-06	0.323636	0.256011	-2.00353e-07	-6.05948e-07	2.05241e-07
DTDPRHAMSYN-PWY: dTDP-L-rhamnose biosynthesis I	0.0301926	0.0111648	0.0306674	0.00949168	0.842244	0.406733	-0.000474787	-0.00521141	0.00426183
ECASYN-PWY: enterobacterial common antigen biosynthesis	0.0016175	0.00336648	0.000906862	0.00133381	0.232099	0.245662	0.000710636	-0.000469435	0.00189071
ENTBACSYN-PWY: enterobactin biosynthesis	0.0033602	0.00411419	0.00263389	0.003166	0.391334	0.276543	0.000726306	-0.00095276	0.00240537
ERGOSTEROL-SYN-PWY: superpathway of ergosterol biosynthesis I	0	0	2.18258e-07	1.34543e-06	0.323636	0.256011	-2.18258e-07	-6.60097e-07	2.23582e-07
FAO-PWY: fatty acid &beta;-oxidation I	0.00278407	0.00321618	0.00181942	0.00130015	0.0926814	0.207704	0.000964645	-0.000165621	0.00209491
FASYN-ELONG-PWY: fatty acid elongation -- saturated	0.00643603	0.00705151	0.00523199	0.00382676	0.358696	0.267759	0.00120405	-0.00140062	0.00380871
FASYN-INITIAL-PWY: superpathway of fatty acid biosynthesis initiation (E. coli)	0.00469298	0.00521647	0.00365738	0.00292316	0.29	0.256011	0.0010356	-0.000904936	0.00297613
FERMENTATION-PWY: mixed acid fermentation	0.00452468	0.00465753	0.00310404	0.00233187	0.0982785	0.207704	0.00142064	-0.000272062	0.00311334
FOLSYN-PWY: superpathway of tetrahydrofolate biosynthesis and salvage	0.00365442	0.00293341	0.00261384	0.00246623	0.0984075	0.207704	0.00104058	-0.000198227	0.00227938
FUC-RHAMCAT-PWY: superpathway of fucose and rhamnose degradation	0.00386018	0.00375311	0.00292454	0.00277579	0.220752	0.237561	0.000935642	-0.000574667	0.00244595
FUCCAT-PWY: fucose degradation	0.00328715	0.00331819	0.00211676	0.00223717	0.0759369	0.207704	0.00117039	-0.000125542	0.00246632
GALACT-GLUCUROCAT-PWY: superpathway of hexuronide and hexuronate degradation	0.0106114	0.00428456	0.0113039	0.00452831	0.495536	0.301131	-0.00069257	-0.00270683	0.00132169
GALACTARDEG-PWY: D-galactarate degradation I	0.00170432	0.00242878	0.00111387	0.00123543	0.186996	0.220622	0.000590455	-0.000294913	0.00147582
GALACTUROCAT-PWY: D-galacturonate degradation I	0.0107472	0.00448581	0.0115377	0.00558036	0.498285	0.301773	-0.000790506	-0.00310551	0.0015245
GLCMANNANAUT-PWY: superpathway of N-acetylglucosamine, N-acetylmannosamine and N-acetylneuraminate degradation	0.0129976	0.0038984	0.0146959	0.006075	0.151794	0.220396	-0.00169826	-0.00403699	0.000640458
GLUCARDEG-PWY: D-glucarate degradation I	0.00188367	0.00270941	0.00117597	0.00136796	0.156165	0.220396	0.000707705	-0.000278554	0.00169396
GLUCARGALACTSUPER-PWY: superpathway of D-glucarate and D-galactarate degradation	0.00170432	0.00242878	0.00111387	0.00123543	0.186996	0.220622	0.000590455	-0.000294913	0.00147582
GLUCONEO-PWY: gluconeogenesis I	0.0116249	0.00574338	0.006988	0.00446237	0.000193759	0.0205385	0.00463694	0.00228471	0.00698917
GLUCOSE1PMETAB-PWY: glucose and glucose-1-phosphate degradation	0.00334895	0.00355408	0.00262961	0.00311292	0.350986	0.264801	0.000719334	-0.000807572	0.00224624
GLUCUROCAT-PWY: superpathway of &beta;-D-glucuronide and D-glucuronate degradation	0.0105526	0.00473837	0.010685	0.00479243	0.903948	0.42304	-0.000132372	-0.00230982	0.00204508
GLUDEG-I-PWY: GABA shunt	0.0029427	0.00237645	0.00215817	0.00199572	0.123418	0.219566	0.000784528	-0.000218606	0.00178766
GLUTORN-PWY: L-ornithine biosynthesis	0.00894429	0.00715258	0.00637034	0.0043893	0.063258	0.198738	0.00257394	-0.000146458	0.00529435
GLYCOCAT-PWY: glycogen degradation I (bacterial)	0.00400771	0.00305415	0.00416432	0.0034994	0.835908	0.405521	-0.000156614	-0.00165774	0.00134451
GLYCOGENSYNTH-PWY: glycogen biosynthesis I (from ADP-D-Glucose)	0.0124751	0.00483643	0.0123139	0.00566237	0.894216	0.423035	0.000161183	-0.00224574	0.00256811
GLYCOL-GLYOXDEG-PWY: superpathway of glycol metabolism and degradation	0.000962945	0.00136772	0.000836702	0.00124756	0.675406	0.3553	0.000126243	-0.000471955	0.000724441
GLYCOLYSIS-E-D: superpathway of glycolysis and Entner-Doudoroff	0.00694735	0.00413514	0.0057194	0.00255226	0.124283	0.219566	0.00122795	-0.000347186	0.0028031
GLYCOLYSIS-TCA-GLYOX-BYPASS: superpathway of glycolysis, pyruvate dehydrogenase, TCA, and glyoxylate bypass	0.00472955	0.00542019	0.00335765	0.00317391	0.183126	0.220622	0.0013719	-0.000665362	0.00340916
GLYCOLYSIS: glycolysis I (from glucose 6-phosphate)	0.0174078	0.00555097	0.0146491	0.00476552	0.0228373	0.14234	0.00275867	0.000394059	0.00512328
GLYOXYLATE-BYPASS: glyoxylate cycle	0.00299386	0.00393095	0.00193594	0.00212016	0.149606	0.220396	0.00105792	-0.000392165	0.00250801
GOLPDLCAT-PWY: superpathway of glycerol degradation to 1,3-propanediol	0.0028884	0.00287588	0.00373236	0.00684886	0.486875	0.299181	-0.00084396	-0.00326311	0.0015752
HCAMHPDEG-PWY: 3-phenylpropanoate and 3-(3-hydroxyphenyl)propanoate degradation to 2-oxopent-4-enoate	0.00152064	0.00244171	0.00084138	0.00141067	0.14274	0.220396	0.000679258	-0.000235523	0.00159404
HEME-BIOSYNTHESIS-II: heme biosynthesis I (aerobic)	0.00268041	0.0052663	0.00177336	0.00126932	0.307838	0.256011	0.000907053	-0.000865883	0.00267999
HEMESYN2-PWY: heme biosynthesis II (anaerobic)	0.00394121	0.00405343	0.00328581	0.0019081	0.371164	0.268555	0.000655398	-0.000801647	0.00211244
HEXITOLDEGSUPER-PWY: superpathway of hexitol degradation (bacteria)	0.00876493	0.00409344	0.00758127	0.00322801	0.165903	0.220396	0.00118366	-0.000502128	0.00286945
HISDEG-PWY: L-histidine degradation I	0.0068844	0.00529818	0.0034703	0.00283202	0.000891743	0.0378099	0.0034141	0.00146336	0.00536483
HISTSYN-PWY: L-histidine biosynthesis	0.0151667	0.0040271	0.0129622	0.00445183	0.0264698	0.143887	0.00220451	0.000264666	0.00414435
HOMOSER-METSYN-PWY: L-methionine biosynthesis I	0.00909235	0.00389187	0.00728332	0.0025606	0.0195412	0.137654	0.00180904	0.000300034	0.00331804
HSERMETANA-PWY: L-methionine biosynthesis III	0.0076718	0.00250157	0.00620391	0.00297832	0.0227442	0.14234	0.00146788	0.000210609	0.00272516
ILEUDEG-PWY: L-isoleucine degradation I	2.46665e-06	1.52055e-05	0	0	0.323636	0.256011	2.46665e-06	-2.52682e-06	7.46013e-06
ILEUSYN-PWY: L-isoleucine biosynthesis I (from threonine)	0.043866	0.0116325	0.0488282	0.0118689	0.0695816	0.200608	-0.0049622	-0.0103316	0.000407252
KDO-NAGLIPASYN-PWY: superpathway of (Kdo)2-lipid A biosynthesis	0.00150795	0.00323199	0.000753805	0.00108602	0.179302	0.220622	0.000754147	-0.000358893	0.00186719
KETOGLUCONMET-PWY: ketogluconate metabolism	0.00142595	0.00152365	0.000766995	0.00126271	0.0436614	0.180342	0.000658956	1.92418e-05	0.00129867
LACTOSECAT-PWY: lactose and galactose degradation I	0.00129301	0.0012136	0.00106895	0.0011082	0.403327	0.277667	0.000224061	-0.000306996	0.000755117
LEU-DEG2-PWY: L-leucine degradation I	9.83518e-06	6.06281e-05	1.69864e-06	1.04711e-05	0.419742	0.280711	8.13654e-06	-1.20313e-05	2.83043e-05
LIPASYN-PWY: phospholipases	1.69817e-07	1.04682e-06	1.34032e-06	5.99869e-06	0.242983	0.247124	-1.1705e-06	-3.16648e-06	8.25478e-07
LPSSYN-PWY: superpathway of lipopolysaccharide biosynthesis	0.000669275	0.00124972	0.000887021	0.00166334	0.52091	0.308472	-0.000217746	-0.000890784	0.000455291
LYSINE-DEG1-PWY: L-lysine degradation XI (mammalian)	0	0	2.1779e-07	1.34255e-06	0.323636	0.256011	-2.1779e-07	-6.58682e-07	2.23103e-07
MANNOSYL-CHITO-DOLICHOL-BIOSYNTHESIS: protein N-glycosylation (eukaryotic, high mannose)	0	0	1.24696e-07	7.68681e-07	0.323636	0.256011	-1.24696e-07	-3.77131e-07	1.27738e-07
MET-SAM-PWY: superpathway of S-adenosyl-L-methionine biosynthesis	0.0150595	0.00526843	0.0120994	0.00393278	0.00705658	0.102548	0.00296009	0.000833168	0.00508702
METHANOGENESIS-PWY: methanogenesis from H2 and CO2	1.20973e-05	4.30443e-05	1.34148e-06	8.26943e-06	0.138065	0.219746	1.07559e-05	-3.60601e-06	2.51177e-05
METHGLYUT-PWY: superpathway of methylglyoxal degradation	0.000822306	0.00116842	0.000671351	0.000928525	0.534912	0.313754	0.000150955	-0.000331638	0.000633548
METSYN-PWY: L-homoserine and L-methionine biosynthesis	0.0144671	0.00498737	0.0119947	0.00371019	0.0167047	0.136208	0.00247235	0.000461304	0.0044834
NAD-BIOSYNTHESIS-II: NAD salvage pathway II	0.00387775	0.0056155	0.00258978	0.0026056	0.205171	0.226834	0.00128797	-0.000725722	0.00330166
NADSYN-PWY: NAD biosynthesis II (from tryptophan)	0	0	2.61313e-07	1.61084e-06	0.323636	0.256011	-2.61313e-07	-7.90313e-07	2.67687e-07
NAGLIPASYN-PWY: lipid IVA biosynthesis	0.00540176	0.00642767	0.00373136	0.002539	0.14257	0.220396	0.0016704	-0.000581883	0.00392269
NONMEVIPP-PWY: methylerythritol phosphate pathway I	0.0500292	0.0125172	0.0518375	0.012711	0.533949	0.313754	-0.00180826	-0.0075721	0.00395558
NONOXIPENT-PWY: pentose phosphate pathway (non-oxidative branch)	0.0269391	0.00838583	0.0289394	0.0094312	0.331688	0.259475	-0.00200028	-0.00607867	0.00207811
OANTIGEN-PWY: O-antigen building blocks biosynthesis (E. coli)	0.00846038	0.00422157	0.00763672	0.00458733	0.417955	0.2804	0.00082366	-0.00119078	0.0028381
ORNARGDEG-PWY: superpathway of L-arginine and L-ornithine degradation	0.00108552	0.00162834	0.000766731	0.00110213	0.321189	0.256011	0.000318792	-0.000317913	0.000955497
ORNDEG-PWY: superpathway of ornithine degradation	0.00143014	0.00182826	0.000974577	0.0011723	0.200592	0.224112	0.000455561	-0.00024812	0.00115924
P101-PWY: ectoine biosynthesis	0.000150632	0.000928559	0	0	0.323636	0.256011	0.000150632	-0.000154307	0.000455571
P105-PWY: TCA cycle IV (2-oxoglutarate decarboxylase)	0.00391659	0.00503973	0.00250056	0.00262554	0.130032	0.219746	0.00141602	-0.000429792	0.00326184
P108-PWY: pyruvate fermentation to propanoate I	0.00198573	0.00187893	0.00123074	0.0012476	0.0429962	0.180342	0.000754995	2.45098e-05	0.00148548
P122-PWY: heterolactic fermentation	0.00196753	0.00233233	0.00173845	0.00192084	0.641626	0.342689	0.000229079	-0.000747721	0.00120588
P124-PWY: Bifidobacterium shunt	0.00399604	0.00263026	0.00410322	0.00280653	0.864075	0.414443	-0.000107181	-0.00135001	0.00113565
P125-PWY: superpathway of (R,R)-butanediol biosynthesis	3.52296e-06	1.29186e-05	1.0972e-05	3.84555e-05	0.263476	0.256011	-7.44904e-06	-2.06921e-05	5.79401e-06
P161-PWY: acetylene degradation	0.00480453	0.00333802	0.00363333	0.00254298	0.0896983	0.207704	0.0011712	-0.000186146	0.00252855
P162-PWY: L-glutamate degradation V (via hydroxyglutarate)	0.00355371	0.00204793	0.00268418	0.00139883	0.0342449	0.161332	0.000869526	6.65185e-05	0.00167253
P163-PWY: L-lysine fermentation to acetate and butanoate	0.000358089	0.000632949	8.955e-05	0.000274015	0.0200235	0.137654	0.000268539	4.39972e-05	0.000493081
P164-PWY: purine nucleobases degradation I (anaerobic)	0.00282685	0.00167707	0.00225716	0.00164093	0.138606	0.219746	0.000569691	-0.000188391	0.00132777
P185-PWY: formaldehyde assimilation III (dihydroxyacetone cycle)	0.00386296	0.0038794	0.00317896	0.00258272	0.368891	0.267825	0.000684006	-0.000825395	0.00219341
P221-PWY: octane oxidation	8.41915e-07	5.18992e-06	2.75953e-06	1.11533e-05	0.340895	0.261852	-1.91761e-06	-5.91901e-06	2.08378e-06
P23-PWY: reductive TCA cycle I	0.000934343	0.00143798	0.000548752	0.000824505	0.156723	0.220396	0.00038559	-0.000152181	0.000923361
P4-PWY: superpathway of L-lysine, L-threonine and L-methionine biosynthesis I	0.00938775	0.00481527	0.00659711	0.00280846	0.00304579	0.0717452	0.00279064	0.000982502	0.00459878
P42-PWY: incomplete reductive TCA cycle	0.00828169	0.00330568	0.00647729	0.00264986	0.0105477	0.111805	0.00180439	0.000434516	0.00317427
P441-PWY: superpathway of N-acetylneuraminate degradation	0.00879338	0.00384441	0.00735474	0.0026443	0.0616299	0.198738	0.00143864	-7.20413e-05	0.00294932
P461-PWY: hexitol fermentation to lactate, formate, ethanol and acetate	0.00689286	0.00503706	0.00742277	0.00820524	0.735525	0.37367	-0.000529911	-0.00365097	0.00259115
P562-PWY: myo-inositol degradation I	7.49113e-07	4.61784e-06	1.8462e-05	5.31901e-05	0.0477072	0.180606	-1.77129e-05	-3.52377e-05	-1.8815e-07
PANTO-PWY: phosphopantothenate biosynthesis I	0.0411907	0.00754911	0.0466682	0.0106877	0.0120169	0.121313	-0.00547755	-0.00971285	-0.00124224
PANTOSYN-PWY: pantothenate and coenzyme A biosynthesis I	0.0214795	0.00639169	0.0223467	0.00633089	0.554118	0.3189	-0.000867229	-0.00377387	0.00203942
PENTOSE-P-PWY: pentose phosphate pathway	0.00853189	0.00455238	0.00660674	0.00300226	0.0331345	0.159648	0.00192515	0.000158823	0.00369147
PEPTIDOGLYCANSYN-PWY: peptidoglycan biosynthesis I (meso-diaminopimelate containing)	0.054021	0.0110413	0.0548203	0.0118443	0.761741	0.379974	-0.000799305	-0.00603139	0.00443278
PHOSLIPSYN-PWY: superpathway of phospholipid biosynthesis I (bacteria)	0.0161402	0.00628017	0.0156059	0.00630187	0.71224	0.365432	0.00053434	-0.00234016	0.00340884
POLYAMINSYN3-PWY: superpathway of polyamine biosynthesis II	0.00220971	0.00188069	0.00180645	0.00149759	0.30457	0.256011	0.000403266	-0.000374113	0.00118065
POLYAMSYN-PWY: superpathway of polyamine biosynthesis I	0.00612149	0.00251199	0.00669059	0.00493555	0.528983	0.31238	-0.000569104	-0.00236847	0.00123026
POLYISOPRENSYN-PWY: polyisoprenoid biosynthesis (E. coli)	0.00155934	0.00181822	0.00124654	0.00155284	0.42258	0.281532	0.000312796	-0.000460047	0.00108564
PPGPPMET-PWY: ppGpp biosynthesis	0.00362574	0.00319646	0.00285556	0.00223158	0.227485	0.24357	0.000770182	-0.000491774	0.00203214
PROTOCATECHUATE-ORTHO-CLEAVAGE-PWY: protocatechuate degradation II (ortho-cleavage pathway)	0.000403503	0.0006826	0.000227407	0.000457476	0.191023	0.222511	0.000176095	-9.00181e-05	0.000442209
PRPP-PWY: superpathway of histidine, purine, and pyrimidine biosynthesis	0.0137939	0.00386127	0.0118771	0.00312021	0.0199295	0.137654	0.00191675	0.000311652	0.00352185
PWY-101: photosynthesis light reactions	9.85267e-05	0.000383547	0.000293011	0.000865117	0.210803	0.230362	-0.000194484	-0.00050248	0.000113512
PWY-1042: glycolysis IV (plant cytosol)	0.04269	0.0106724	0.0462046	0.015019	0.2437	0.247124	-0.00351463	-0.00947794	0.00244867
PWY-1269: CMP-3-deoxy-D-manno-octulosonate biosynthesis I	0.0142095	0.0072442	0.0163015	0.00869605	0.258237	0.256011	-0.00209196	-0.00575068	0.00156676
PWY-1622: formaldehyde assimilation I (serine pathway)	1.50488e-05	9.2767e-05	6.77572e-06	4.17683e-05	0.618256	0.336942	8.27308e-06	-2.48324e-05	4.13785e-05
PWY-181: photorespiration	2.73305e-05	0.000168477	3.75256e-05	0.000231324	0.826818	0.403883	-1.01951e-05	-0.000102796	8.2406e-05
PWY-1861: formaldehyde assimilation II (RuMP Cycle)	0.000745678	0.00217402	0.000135866	0.000273381	0.0941301	0.207704	0.000609811	-0.000109037	0.00132866
PWY-2201: folate transformations I	0	0	1.44736e-06	8.92215e-06	0.323636	0.256011	-1.44736e-06	-4.3774e-06	1.48267e-06
PWY-2221: Entner-Doudoroff pathway III (semi-phosphorylative)	0	0	1.42807e-06	8.80323e-06	0.323636	0.256011	-1.42807e-06	-4.31905e-06	1.46291e-06
PWY-241: C4 photosynthetic carbon assimilation cycle, NADP-ME type	0.000717698	0.00128267	0.000537675	0.00137319	0.556562	0.3189	0.000180024	-0.000427133	0.00078718
PWY-2723: trehalose degradation V	0.00154386	0.00233117	0.0011508	0.00171409	0.405237	0.277667	0.000393058	-0.00054316	0.00132928
PWY-2941: L-lysine biosynthesis II	0.00579237	0.00457236	0.00401306	0.00253218	0.0401259	0.180342	0.00177931	8.28838e-05	0.00347574
PWY-2942: L-lysine biosynthesis III	0.0525512	0.0164475	0.054607	0.0141922	0.561418	0.319948	-0.00205581	-0.00907713	0.00496551
PWY-3001: superpathway of L-isoleucine biosynthesis I	0.0239529	0.0054291	0.023434	0.00573025	0.686444	0.359324	0.000518921	-0.0020316	0.00306944
PWY-3502: superpathway of NAD biosynthesis in eukaryotes	0	0	3.26539e-07	2.01292e-06	0.323636	0.256011	-3.26539e-07	-9.87581e-07	3.34504e-07
PWY-3781: aerobic respiration I (cytochrome c)	0.000391685	0.0019066	0.000265013	0.000461512	0.692581	0.361643	0.000126672	-0.000515332	0.000768677
PWY-3801: sucrose degradation II (sucrose synthase)	4.37099e-05	0.000196299	1.34651e-05	5.99817e-05	0.368541	0.267825	3.02449e-05	-3.6818e-05	9.73078e-05
PWY-3841: folate transformations II	0.0334034	0.00897526	0.0394145	0.0115435	0.0134592	0.126525	-0.00601107	-0.01074	-0.00128211
PWY-4041: &gamma;-glutamyl cycle	0.00361825	0.00572584	0.00193864	0.00240571	0.101626	0.209172	0.0016796	-0.000343043	0.00370225
PWY-4242: pantothenate and coenzyme A biosynthesis III	0.0106668	0.00475337	0.0100724	0.00430492	0.569456	0.320225	0.000594405	-0.00147792	0.00266673
PWY-4321: L-glutamate degradation IV	3.01653e-05	6.32913e-05	2.688e-05	7.57301e-05	0.837987	0.405601	3.28525e-06	-2.86188e-05	3.51893e-05
PWY-4361: S-methyl-5-thio-&alpha;-D-ribose 1-phosphate degradation	1.172e-05	4.78651e-05	1.2025e-05	5.42254e-05	0.979334	0.43987	-3.04955e-07	-2.36797e-05	2.30698e-05
PWY-4702: phytate degradation I	0.00116811	0.00151194	0.000720675	0.000963133	0.128797	0.219746	0.000447432	-0.000133436	0.0010283
PWY-4722: creatinine degradation II	1.68169e-05	4.8387e-05	3.12162e-06	1.16386e-05	0.0971504	0.207704	1.36953e-05	-2.59293e-06	2.99834e-05
PWY-4981: L-proline biosynthesis II (from arginine)	0.00399607	0.00290354	0.00279945	0.00291675	0.0770606	0.207704	0.00119662	-0.000133092	0.00252633
PWY-4984: urea cycle	0.00397139	0.00305937	0.0026359	0.00175461	0.0229162	0.14234	0.00133549	0.000191287	0.00247969
PWY-5004: superpathway of L-citrulline metabolism	0.000135066	0.000248972	8.01273e-05	0.000166951	0.262642	0.256011	5.49382e-05	-4.21399e-05	0.000152016
PWY-5005: biotin biosynthesis II	0.00294862	0.0026699	0.00336794	0.00395155	0.589618	0.327078	-0.000419314	-0.00196361	0.00112498
PWY-5022: 4-aminobutanoate degradation V	0.00343068	0.00278717	0.0028302	0.0029537	0.364935	0.267825	0.000600482	-0.000711702	0.00191267
PWY-5028: L-histidine degradation II	4.66241e-07	2.8741e-06	0	0	0.323636	0.256011	4.66241e-07	-4.77615e-07	1.4101e-06
PWY-5030: L-histidine degradation III	0.00367132	0.00279876	0.00253519	0.00192036	0.0429377	0.180342	0.00113613	3.71813e-05	0.00223508
PWY-5044: purine nucleotides degradation I (plants)	7.98031e-05	0.00023195	7.17567e-05	0.000327161	0.90193	0.423035	8.04641e-06	-0.000121757	0.00013785
PWY-5067: glycogen biosynthesis II (from UDP-D-Glucose)	5.79972e-07	3.57519e-06	6.18936e-07	2.81732e-06	0.958063	0.434741	-3.89641e-08	-1.51093e-06	1.433e-06
PWY-5079: L-phenylalanine degradation III	7.81195e-07	4.81561e-06	1.16085e-06	4.99305e-06	0.736765	0.37367	-3.79653e-07	-2.62096e-06	1.86165e-06
PWY-5080: very long chain fatty acid biosynthesis I	0	0	4.36313e-07	1.89426e-06	0.163797	0.220396	-4.36313e-07	-1.05839e-06	1.85763e-07
PWY-5081: L-tryptophan degradation VIII (to tryptophol)	0	0	2.44636e-07	1.50804e-06	0.323636	0.256011	-2.44636e-07	-7.39876e-07	2.50604e-07
PWY-5083: NAD/NADH phosphorylation and dephosphorylation	0.00507561	0.0064862	0.003262	0.00328751	0.129788	0.219746	0.00181361	-0.000549192	0.00417641
PWY-5088: L-glutamate degradation VIII (to propanoate)	0.000265091	0.000602588	6.37482e-05	0.000163928	0.0531739	0.191065	0.000201343	-2.87868e-06	0.000405564
PWY-5097: L-lysine biosynthesis VI	0.0540943	0.017036	0.0565292	0.015323	0.514414	0.308472	-0.00243497	-0.00983941	0.00496947
PWY-5100: pyruvate fermentation to acetate and lactate II	0.0122454	0.00545773	0.0116858	0.00565359	0.66191	0.350812	0.000559615	-0.00197933	0.00309856
PWY-5101: L-isoleucine biosynthesis II	0.00757322	0.00671745	0.00637597	0.00526741	0.390147	0.276543	0.00119725	-0.00156333	0.00395782
PWY-5103: L-isoleucine biosynthesis III	0.0236237	0.0071148	0.024353	0.00839819	0.684128	0.358998	-0.000729291	-0.00428706	0.00282848
PWY-5104: L-isoleucine biosynthesis IV	0.0100539	0.00602723	0.00865303	0.00653904	0.334634	0.260818	0.00140085	-0.00147273	0.00427444
PWY-5121: superpathway of geranylgeranyl diphosphate biosynthesis II (via MEP)	0.0046313	0.00305546	0.00442324	0.00249904	0.746165	0.375741	0.000208061	-0.00106809	0.00148421
PWY-5129: sphingolipid biosynthesis (plants)	4.29959e-07	2.65045e-06	4.79428e-07	2.9554e-06	0.938973	0.432476	-4.94692e-08	-1.33232e-06	1.23338e-06
PWY-5136: fatty acid &beta;-oxidation II (peroxisome)	0.00240866	0.00281431	0.00152727	0.00117199	0.0806901	0.207704	0.000881392	-0.000111547	0.00187433
PWY-5138: unsaturated, even numbered fatty acid &beta;-oxidation	0.0011201	0.00380706	0.000300626	0.00037468	0.194412	0.222625	0.000819474	-0.000436021	0.00207497
PWY-5154: L-arginine biosynthesis III (via N-acetyl-L-citrulline)	0.00938694	0.00565343	0.0072344	0.00329745	0.046981	0.180606	0.00215254	2.96475e-05	0.00427543
PWY-5173: superpathway of acetyl-CoA biosynthesis	0.00219705	0.00367698	0.00125146	0.00157798	0.151241	0.220396	0.00094559	-0.000357186	0.00224837
PWY-5177: glutaryl-CoA degradation	0.00606828	0.00340476	0.00613105	0.00403683	0.941792	0.432476	-6.27666e-05	-0.00176978	0.00164425
PWY-5178: toluene degradation IV (aerobic) (via catechol)	0	0	1.86112e-07	1.14727e-06	0.323636	0.256011	-1.86112e-07	-5.62876e-07	1.90652e-07
PWY-5179: toluene degradation V (aerobic) (via toluene-cis-diol)	2.77539e-06	1.6123e-05	1.9035e-06	8.18492e-06	0.767372	0.381885	8.71887e-07	-5.00323e-06	6.747e-06
PWY-5180: toluene degradation I (aerobic) (via o-cresol)	7.17933e-05	0.000301699	0.000407724	0.00172546	0.244045	0.247124	-0.000335931	-0.000910085	0.000238223
PWY-5181: toluene degradation III (aerobic) (via p-cresol)	3.61409e-06	1.51244e-05	2.71564e-07	1.67403e-06	0.18352	0.220622	3.34252e-06	-1.65075e-06	8.33579e-06
PWY-5182: toluene degradation II (aerobic) (via 4-methylcatechol)	7.17933e-05	0.000301699	0.000407724	0.00172546	0.244045	0.247124	-0.000335931	-0.000910085	0.000238223
PWY-5188: tetrapyrrole biosynthesis I (from glutamate)	0.0120759	0.00565886	0.0108159	0.00486281	0.301275	0.256011	0.00125993	-0.00115161	0.00367147
PWY-5189: tetrapyrrole biosynthesis II (from glycine)	0.00358752	0.00503865	0.00214161	0.00219979	0.111026	0.212921	0.00144592	-0.000343791	0.00323562
PWY-5198: factor 420 biosynthesis	6.84884e-06	2.69443e-05	1.08247e-06	6.67279e-06	0.207268	0.227673	5.76637e-06	-3.31697e-06	1.48497e-05
PWY-5304: superpathway of sulfur oxidation (Acidianus ambivalens)	0.00188013	0.00185849	0.0014571	0.001358	0.261133	0.256011	0.000423032	-0.000321764	0.00116783
PWY-5306: superpathway of thiosulfate metabolism (Desulfovibrio sulfodismutans)	2.15874e-06	1.33074e-05	3.31308e-07	2.04232e-06	0.407742	0.277667	1.82743e-06	-2.58735e-06	6.24221e-06
PWY-5345: superpathway of L-methionine biosynthesis (by sulfhydrylation)	0.00683972	0.00353673	0.00502472	0.00272274	0.0144667	0.127789	0.00181499	0.000371382	0.0032586
PWY-5347: superpathway of L-methionine biosynthesis (transsulfuration)	0.0142511	0.00446175	0.0124524	0.00362425	0.057623	0.198738	0.00179876	-5.97114e-05	0.00365724
PWY-5367: petroselinate biosynthesis	0.00103136	0.00157067	0.00124312	0.00221679	0.632411	0.33942	-0.000211765	-0.00109111	0.000667584
PWY-5381: pyridine nucleotide cycling (plants)	8.24565e-07	5.08296e-06	2.98633e-06	1.43471e-05	0.385715	0.274401	-2.16176e-06	-7.128e-06	2.80447e-06
PWY-5384: sucrose degradation IV (sucrose phosphorylase)	0.00169136	0.00186537	0.00156662	0.00161054	0.755894	0.378154	0.000124743	-0.000671771	0.000921256
PWY-5415: catechol degradation I (meta-cleavage pathway)	0.000373273	0.000749889	0.000120165	0.000204373	0.0509239	0.189401	0.000253108	-1.06273e-06	0.000507279
PWY-5417: catechol degradation III (ortho-cleavage pathway)	9.67627e-05	0.000236032	3.19924e-05	6.98567e-05	0.111841	0.212921	6.47703e-05	-1.56748e-05	0.000145215
PWY-5431: aromatic compounds degradation via &beta;-ketoadipate	9.67627e-05	0.000236032	3.19924e-05	6.98567e-05	0.111841	0.212921	6.47703e-05	-1.56748e-05	0.000145215
PWY-5464: superpathway of cytosolic glycolysis (plants), pyruvate dehydrogenase and TCA cycle	0.00251242	0.0020992	0.00207351	0.00159106	0.307831	0.256011	0.00043891	-0.00041313	0.00129095
PWY-5484: glycolysis II (from fructose 6-phosphate)	0.0164794	0.00516103	0.0140153	0.00465333	0.0319382	0.157463	0.0024641	0.000218523	0.00470968
PWY-5505: L-glutamate and L-glutamine biosynthesis	0.00428695	0.00189855	0.00365557	0.00211899	0.175394	0.220622	0.000631379	-0.000288029	0.00155079
PWY-5514: UDP-N-acetyl-D-galactosamine biosynthesis II	0	0	2.31356e-06	1.08101e-05	0.194966	0.222625	-2.31356e-06	-5.86361e-06	1.23649e-06
PWY-561: superpathway of glyoxylate cycle and fatty acid degradation	0.0027028	0.00371054	0.00150134	0.00142683	0.0684589	0.200608	0.00120146	-9.4512e-05	0.00249743
PWY-5651: L-tryptophan degradation to 2-amino-3-carboxymuconate semialdehyde	0	0	1.63515e-07	1.00797e-06	0.323636	0.256011	-1.63515e-07	-4.94534e-07	1.67504e-07
PWY-5656: mannosylglycerate biosynthesis I	0.00050005	0.000768406	0.000292736	0.000494404	0.166684	0.220396	0.000207314	-8.8724e-05	0.000503351
PWY-5659: GDP-mannose biosynthesis	0.012687	0.00361332	0.0136593	0.00517445	0.34562	0.263237	-0.000972333	-0.00301534	0.00107068
PWY-5667: CDP-diacylglycerol biosynthesis I	0.0470882	0.0104758	0.0521149	0.0124262	0.0604671	0.198738	-0.00502672	-0.0102803	0.000226852
PWY-5675: nitrate reduction V (assimilatory)	0.000164806	0.000529072	7.13769e-05	0.000166869	0.30468	0.256011	9.34294e-05	-8.77755e-05	0.000274634
PWY-5676: acetyl-CoA fermentation to butanoate II	0.00611749	0.00241651	0.00427773	0.00219934	0.00086215	0.0378099	0.00183976	0.000783908	0.00289562
PWY-5686: UMP biosynthesis	0.0569372	0.0171011	0.0555747	0.0152758	0.715184	0.365432	0.0013625	-0.00604762	0.00877261
PWY-5690: TCA cycle II (plants and fungi)	0.00707574	0.00441746	0.00714105	0.0068739	0.960854	0.434741	-6.53107e-05	-0.00271267	0.00258205
PWY-5692: allantoin degradation to glyoxylate II	0.000172056	0.000348706	0.000120281	0.000164173	0.411261	0.277667	5.1775e-05	-7.3574e-05	0.000177124
PWY-5695: urate biosynthesis/inosine 5'-phosphate degradation	0.0415819	0.00687295	0.0466684	0.0117741	0.0248766	0.14261	-0.00508654	-0.00950862	-0.000664448
PWY-5705: allantoin degradation to glyoxylate III	0.000891728	0.00140723	0.000550832	0.000846611	0.205435	0.226834	0.000340896	-0.000191598	0.00087339
PWY-5723: Rubisco shunt	0.00502883	0.00610268	0.00332941	0.00338005	0.138487	0.219746	0.00169943	-0.000564832	0.00396368
PWY-5747: 2-methylcitrate cycle II	0.000791254	0.00231091	0.000327474	0.000690114	0.242114	0.247124	0.00046378	-0.000324349	0.00125191
PWY-5754: 4-hydroxybenzoate biosynthesis I (eukaryotes)	2.15668e-07	1.32947e-06	0	0	0.323636	0.256011	2.15668e-07	-2.20929e-07	6.52266e-07
PWY-5791: 1,4-dihydroxy-2-naphthoate biosynthesis II (plants)	0.00351278	0.00389036	0.00288931	0.0028157	0.426282	0.281532	0.000623466	-0.000930605	0.00217754
PWY-5837: 1,4-dihydroxy-2-naphthoate biosynthesis I	0.00351278	0.00389036	0.00288931	0.0028157	0.426282	0.281532	0.000623466	-0.000930605	0.00217754
PWY-5838: superpathway of menaquinol-8 biosynthesis I	0.00569019	0.00498333	0.00484536	0.00488752	0.457906	0.294122	0.000844828	-0.00141039	0.00310005
PWY-5840: superpathway of menaquinol-7 biosynthesis	0.00544386	0.00452755	0.00517765	0.00437944	0.795169	0.39295	0.00026621	-0.001769	0.00230142
PWY-5845: superpathway of menaquinol-9 biosynthesis	0.00455727	0.00435686	0.00385839	0.00425105	0.481264	0.296686	0.000698886	-0.00126785	0.00266562
PWY-5850: superpathway of menaquinol-6 biosynthesis I	0.00455727	0.00435686	0.00385839	0.00425105	0.481264	0.296686	0.000698886	-0.00126785	0.00266562
PWY-5855: ubiquinol-7 biosynthesis (prokaryotic)	0.00260138	0.00371935	0.00147569	0.00171962	0.0961762	0.207704	0.0011257	-0.000207261	0.00245865
PWY-5856: ubiquinol-9 biosynthesis (prokaryotic)	0.00260138	0.00371935	0.00147569	0.00171962	0.0961762	0.207704	0.0011257	-0.000207261	0.00245865
PWY-5857: ubiquinol-10 biosynthesis (prokaryotic)	0.00260138	0.00371935	0.00147569	0.00171962	0.0961762	0.207704	0.0011257	-0.000207261	0.00245865
PWY-5860: superpathway of demethylmenaquinol-6 biosynthesis I	0.00335145	0.00336852	0.00280164	0.00331908	0.47576	0.296686	0.000549806	-0.000978093	0.00207771
PWY-5861: superpathway of demethylmenaquinol-8 biosynthesis	0.0042319	0.00391058	0.0035663	0.00387268	0.458258	0.294122	0.000665607	-0.00111258	0.0024438
PWY-5862: superpathway of demethylmenaquinol-9 biosynthesis	0.00335145	0.00336852	0.00280164	0.00331908	0.47576	0.296686	0.000549806	-0.000978093	0.00207771
PWY-5863: superpathway of phylloquinol biosynthesis	0.00255749	0.00207004	0.00238318	0.00210769	0.717073	0.365432	0.000174311	-0.000780178	0.0011288
PWY-5870: ubiquinol-8 biosynthesis (eukaryotic)	0	0	5.2949e-07	3.26399e-06	0.323636	0.256011	-5.2949e-07	-1.60139e-06	5.42406e-07
PWY-5871: ubiquinol-9 biosynthesis (eukaryotic)	5.27915e-06	3.25429e-05	4.26382e-07	2.62839e-06	0.365241	0.267825	4.85277e-06	-5.86458e-06	1.55701e-05
PWY-5872: ubiquinol-10 biosynthesis (eukaryotic)	0	0	3.11326e-07	1.91914e-06	0.323636	0.256011	-3.11326e-07	-9.41571e-07	3.1892e-07
PWY-5873: ubiquinol-7 biosynthesis (eukaryotic)	5.27915e-06	3.25429e-05	4.26382e-07	2.62839e-06	0.365241	0.267825	4.85277e-06	-5.86458e-06	1.55701e-05
PWY-5896: superpathway of menaquinol-10 biosynthesis	0.00455727	0.00435686	0.00385839	0.00425105	0.481264	0.296686	0.000698886	-0.00126785	0.00266562
PWY-5897: superpathway of menaquinol-11 biosynthesis	0.00761436	0.00676873	0.00680947	0.00541452	0.568808	0.320225	0.000804893	-0.00199782	0.00360761
PWY-5898: superpathway of menaquinol-12 biosynthesis	0.00761436	0.00676873	0.00680947	0.00541452	0.568808	0.320225	0.000804893	-0.00199782	0.00360761
PWY-5899: superpathway of menaquinol-13 biosynthesis	0.00761436	0.00676873	0.00680947	0.00541452	0.568808	0.320225	0.000804893	-0.00199782	0.00360761
PWY-5910: superpathway of geranylgeranyldiphosphate biosynthesis I (via mevalonate)	7.94599e-05	0.000153358	4.44136e-05	9.30052e-05	0.232916	0.245662	3.50464e-05	-2.31029e-05	9.31957e-05
PWY-5913: TCA cycle VI (obligate autotrophs)	0.00308877	0.00333122	0.00210064	0.0018461	0.115056	0.212921	0.000988124	-0.000248006	0.00222425
PWY-5918: superpathay of heme biosynthesis from glutamate	0.00320625	0.00531439	0.00200022	0.0016812	0.188909	0.221263	0.00120603	-0.000614572	0.00302663
PWY-5920: superpathway of heme biosynthesis from glycine	0.00163904	0.00421064	0.00075602	0.00104363	0.216388	0.234053	0.000883024	-0.000536506	0.00230255
PWY-5941: glycogen degradation II (eukaryotic)	0.00202958	0.00175285	0.00220895	0.00191849	0.671682	0.354221	-0.000179375	-0.00101909	0.000660344
PWY-5971: palmitate biosynthesis II (bacteria and plants)	0.0045173	0.00396512	0.0039093	0.00377576	0.49573	0.301131	0.000608	-0.00116108	0.00237708
PWY-5973: cis-vaccenate biosynthesis	0.0316482	0.0107876	0.0351306	0.00915898	0.133539	0.219746	-0.00348235	-0.00805646	0.00109176
PWY-5989: stearate biosynthesis II (bacteria and plants)	0.00523925	0.00454856	0.0045718	0.00301195	0.453417	0.293959	0.000667447	-0.0010995	0.00243439
PWY-6071: superpathway of phenylethylamine degradation	1.21406e-05	5.2089e-05	0	0	0.158969	0.220396	1.21406e-05	-4.96546e-06	2.92466e-05
PWY-6074: zymosterol biosynthesis	0	0	1.17999e-07	7.27393e-07	0.323636	0.256011	-1.17999e-07	-3.56875e-07	1.20877e-07
PWY-6075: ergosterol biosynthesis I	0	0	3.58185e-07	1.57645e-06	0.169444	0.220396	-3.58185e-07	-8.75892e-07	1.59523e-07
PWY-6113: superpathway of mycolate biosynthesis	0.00304475	0.00256488	0.00261995	0.0024169	0.459756	0.294122	0.000424797	-0.000713909	0.0015635
PWY-6121: 5-aminoimidazole ribonucleotide biosynthesis I	0.0370537	0.0100969	0.0334192	0.00786458	0.0842933	0.207704	0.00363454	-0.000504535	0.00777361
PWY-6122: 5-aminoimidazole ribonucleotide biosynthesis II	0.0356081	0.00999529	0.031393	0.00787505	0.0448194	0.180342	0.00421505	0.000100107	0.00833
PWY-6123: inosine-5'-phosphate biosynthesis I	0.022754	0.00557015	0.0233276	0.00782812	0.713958	0.365432	-0.00057365	-0.00368319	0.00253589
PWY-6124: inosine-5'-phosphate biosynthesis II	0.0200136	0.00523677	0.0206977	0.00734876	0.641733	0.342689	-0.00068412	-0.00360465	0.00223641
PWY-6125: superpathway of guanosine nucleotides de novo biosynthesis II	0.0258096	0.00754296	0.0288849	0.00737844	0.0763749	0.207704	-0.00307525	-0.00648443	0.000333938
PWY-6126: superpathway of adenosine nucleotides de novo biosynthesis II	0.033318	0.00663463	0.0356674	0.00816844	0.172952	0.220622	-0.00234944	-0.00575177	0.0010529
PWY-6138: CMP-N-acetylneuraminate biosynthesis I (eukaryotes)	1.7912e-06	8.63528e-06	3.74203e-06	1.15025e-05	0.405926	0.277667	-1.95083e-06	-6.60379e-06	2.70213e-06
PWY-6145: superpathway of sialic acids and CMP-sialic acids biosynthesis	1.63293e-06	7.69079e-06	0	0	0.198448	0.224112	1.63293e-06	-8.92729e-07	4.15858e-06
PWY-6147: 6-hydroxymethyl-dihydropterin diphosphate biosynthesis I	0.00555119	0.00419781	0.00485467	0.003336	0.425891	0.281532	0.000696524	-0.00103731	0.00243036
PWY-6151: S-adenosyl-L-methionine cycle I	0.0544211	0.0199967	0.0573075	0.0163602	0.493204	0.301131	-0.00288642	-0.0112393	0.00546646
PWY-6163: chorismate biosynthesis from 3-dehydroquinate	0.0441282	0.0109797	0.0424396	0.0102704	0.490843	0.300748	0.00168856	-0.00316931	0.00654642
PWY-6165: chorismate biosynthesis II (archaea)	1.43208e-05	5.57343e-05	0	0	0.121497	0.218283	1.43208e-05	-3.98235e-06	3.2624e-05
PWY-6167: flavin biosynthesis II (archaea)	1.98871e-05	8.69108e-05	0	0	0.166511	0.220396	1.98871e-05	-8.65443e-06	4.84286e-05
PWY-6168: flavin biosynthesis III (fungi)	0.0221076	0.00569033	0.0233794	0.0066799	0.374503	0.269135	-0.00127183	-0.00410813	0.00156446
PWY-6174: mevalonate pathway II (archaea)	1.5987e-07	9.85502e-07	1.1229e-06	6.92203e-06	0.400956	0.277667	-9.63032e-07	-3.25622e-06	1.33015e-06
PWY-6182: superpathway of salicylate degradation	3.00767e-07	1.85405e-06	0	0	0.323636	0.256011	3.00767e-07	-3.08104e-07	9.09637e-07
PWY-6185: 4-methylcatechol degradation (ortho cleavage)	0.000100838	0.000240981	4.50026e-05	8.70883e-05	0.185531	0.220622	5.58356e-05	-2.77509e-05	0.000139422
PWY-621: sucrose degradation III (sucrose invertase)	0.00985845	0.00388882	0.0114158	0.00460519	0.1155	0.212921	-0.0015573	-0.00350562	0.000391016
PWY-622: starch biosynthesis	4.88258e-06	2.07588e-05	2.93687e-06	1.29161e-05	0.625412	0.338126	1.94572e-06	-5.97858e-06	9.87002e-06
PWY-6263: superpathway of menaquinol-8 biosynthesis II	0.00109347	0.00146754	0.000946046	0.00153681	0.670112	0.354221	0.00014742	-0.000539162	0.000834001
PWY-6270: isoprene biosynthesis I	0.0117919	0.00769973	0.0103273	0.00586849	0.354213	0.265652	0.00146456	-0.0016669	0.00459603
PWY-6277: superpathway of 5-aminoimidazole ribonucleotide biosynthesis	0.0356081	0.00999529	0.031393	0.00787505	0.0448194	0.180342	0.00421505	0.000100107	0.00833
PWY-6282: palmitoleate biosynthesis I (from (5Z)-dodec-5-enoate)	0.00538897	0.00636583	0.00423681	0.00316212	0.322014	0.256011	0.00115215	-0.001158	0.00346231
PWY-6284: superpathway of unsaturated fatty acids biosynthesis (E. coli)	0.00167745	0.00142036	0.00157295	0.00150206	0.756193	0.378154	0.0001045	-0.000563451	0.000772451
PWY-6285: superpathway of fatty acids biosynthesis (E. coli)	0.00224624	0.00210034	0.00185348	0.00193108	0.398798	0.277667	0.00039276	-0.000529176	0.0013147
PWY-6305: putrescine biosynthesis IV	0.00862677	0.00572295	0.00852095	0.0043952	0.928225	0.431456	0.000105817	-0.00222811	0.00243975
PWY-6309: L-tryptophan degradation XI (mammalian, via kynurenine)	5.70331e-07	3.51576e-06	5.20115e-07	2.53728e-06	0.943289	0.432476	5.02159e-08	-1.35287e-06	1.4533e-06
PWY-6317: galactose degradation I (Leloir pathway)	0.020176	0.00632233	0.0210794	0.00638334	0.53723	0.313754	-0.000903362	-0.00380614	0.00199942
PWY-6318: L-phenylalanine degradation IV (mammalian, via side chain)	0.00019337	0.000537802	0.00014926	0.000629508	0.743526	0.375501	4.41096e-05	-0.000223502	0.000311721
PWY-6351: D-myo-inositol (1,4,5)-trisphosphate biosynthesis	0	0	3.75939e-07	2.31744e-06	0.323636	0.256011	-3.75939e-07	-1.13699e-06	3.85109e-07
PWY-6353: purine nucleotides degradation II (aerobic)	0.00845418	0.00425935	0.00720123	0.00317106	0.150258	0.220396	0.00125295	-0.000465	0.0029709
PWY-6385: peptidoglycan biosynthesis III (mycobacteria)	0.0340203	0.00572541	0.0368414	0.00887064	0.104353	0.212719	-0.00282112	-0.00624166	0.000599427
PWY-6386: UDP-N-acetylmuramoyl-pentapeptide biosynthesis II (lysine-containing)	0.0545598	0.0111407	0.0558467	0.01183	0.626808	0.338126	-0.00128698	-0.00653754	0.00396357
PWY-6387: UDP-N-acetylmuramoyl-pentapeptide biosynthesis I (meso-diaminopimelate containing)	0.0530764	0.0108535	0.0536277	0.0115608	0.830887	0.404938	-0.000551267	-0.00567493	0.0045724
PWY-6396: superpathway of 2,3-butanediol biosynthesis	2.511e-06	1.34306e-05	4.43769e-06	1.95115e-05	0.617718	0.336942	-1.92668e-06	-9.59561e-06	5.74224e-06
PWY-6435: 4-hydroxybenzoate biosynthesis V	0.000176098	0.00041789	0.000127841	0.000381867	0.600785	0.330822	4.82565e-05	-0.000134666	0.000231179
PWY-6467: Kdo transfer to lipid IVA III (Chlamydia)	0.000107981	0.000400898	0.000170563	0.000538861	0.56754	0.320225	-6.25816e-05	-0.000279871	0.000154708
PWY-6471: peptidoglycan biosynthesis IV (Enterococcus faecium)	0.000263395	0.00065586	0.000240857	0.000363003	0.853596	0.411278	2.25378e-05	-0.000220766	0.000265842
PWY-6507: 4-deoxy-L-threo-hex-4-enopyranuronate degradation	0.00961197	0.00447281	0.00963919	0.00593787	0.982055	0.44016	-2.72216e-05	-0.00243205	0.00237761
PWY-6519: 8-amino-7-oxononanoate biosynthesis I	0.00551697	0.00659025	0.00447269	0.00316819	0.382521	0.273046	0.00104428	-0.00133324	0.0034218
PWY-6527: stachyose degradation	0.0169525	0.00507889	0.0176786	0.00553285	0.553018	0.3189	-0.000726036	-0.0031529	0.00170083
PWY-6531: mannitol cycle	0.00178908	0.00158115	0.00188973	0.00182403	0.797863	0.393365	-0.000100652	-0.000880831	0.000679528
PWY-6545: pyrimidine deoxyribonucleotides de novo biosynthesis III	0.0143059	0.00498526	0.015244	0.0042359	0.379553	0.271842	-0.000938131	-0.00305264	0.00117638
PWY-6549: L-glutamine biosynthesis III	0.00134424	0.0012842	0.000940214	0.0010261	0.134089	0.219746	0.000404021	-0.000127493	0.000935535
PWY-6562: norspermidine biosynthesis	3.2666e-06	1.14185e-05	1.44611e-05	3.54031e-05	0.0700237	0.200608	-1.11945e-05	-2.33425e-05	9.5355e-07
PWY-6588: pyruvate fermentation to acetone	0.00130571	0.00130756	0.000904589	0.000919271	0.126494	0.219746	0.000401118	-0.000116259	0.000918494
PWY-6590: superpathway of Clostridium acetobutylicum acidogenic fermentation	0.00193102	0.00151633	0.00168938	0.00218013	0.576707	0.323444	0.000241638	-0.000618048	0.00110132
PWY-6595: superpathway of guanosine nucleotides degradation (plants)	0.00127986	0.000875535	0.000735526	0.000766247	0.00512696	0.0984947	0.000544339	0.00016832	0.000920358
PWY-6596: adenosine nucleotides degradation I	8.18561e-05	0.00025662	0.000136808	0.000584383	0.59785	0.330063	-5.49517e-05	-0.000262702	0.000152798
PWY-6598: sciadonate biosynthesis	0	0	4.36313e-07	1.89426e-06	0.163797	0.220396	-4.36313e-07	-1.05839e-06	1.85763e-07
PWY-6606: guanosine nucleotides degradation II	0.00309772	0.00185891	0.00246402	0.0019907	0.155627	0.220396	0.000633701	-0.000246365	0.00151377
PWY-6608: guanosine nucleotides degradation III	0.0127885	0.00587688	0.0110155	0.00496495	0.159614	0.220396	0.00177306	-0.000713744	0.00425986
PWY-6609: adenine and adenosine salvage III	0.0211861	0.00782564	0.0217657	0.00758305	0.743917	0.375501	-0.000579571	-0.00410034	0.0029412
PWY-6612: superpathway of tetrahydrofolate biosynthesis	0.00271941	0.00245796	0.00187833	0.00188271	0.0984064	0.207704	0.000841076	-0.000160364	0.00184252
PWY-6628: superpathway of L-phenylalanine biosynthesis	0.00789858	0.0075231	0.00540466	0.00476325	0.0890565	0.207704	0.00249392	-0.00039151	0.00537934
PWY-6629: superpathway of L-tryptophan biosynthesis	0.00498917	0.00652762	0.00352173	0.00448475	0.257418	0.256011	0.00146744	-0.00109671	0.00403159
PWY-6630: superpathway of L-tyrosine biosynthesis	0.00740567	0.00600912	0.00475607	0.00430654	0.0304815	0.157463	0.0026496	0.000257004	0.0050422
PWY-6690: cinnamate and 3-hydroxycinnamate degradation to 2-oxopent-4-enoate	0.00152064	0.00244171	0.00084138	0.00141067	0.14274	0.220396	0.000679258	-0.000235523	0.00159404
PWY-6700: queuosine biosynthesis	0.0552223	0.0178455	0.0611907	0.0157996	0.126897	0.219746	-0.00596835	-0.013671	0.00173425
PWY-6703: preQ0 biosynthesis	0.0343981	0.00919957	0.0402378	0.0116622	0.0178842	0.137654	-0.00583967	-0.0106431	-0.00103627
PWY-6708: ubiquinol-8 biosynthesis (prokaryotic)	0.00260138	0.00371935	0.00147569	0.00171962	0.0961762	0.207704	0.0011257	-0.000207261	0.00245865
PWY-6731: starch degradation III	0.000219016	0.000461551	4.49659e-05	0.000141312	0.0312941	0.157463	0.00017405	1.63431e-05	0.000331756
PWY-6737: starch degradation V	0.0473154	0.0203966	0.0476699	0.0154509	0.932174	0.431487	-0.000354542	-0.00863167	0.00792258
PWY-6749: CMP-legionaminate biosynthesis I	0	0	1.13923e-06	7.02266e-06	0.323636	0.256011	-1.13923e-06	-3.44547e-06	1.16702e-06
PWY-6760: xylose degradation III	5.435e-07	3.35036e-06	6.23952e-07	3.8463e-06	0.922808	0.429967	-8.04518e-08	-1.729e-06	1.5681e-06
PWY-6785: hydrogen production VIII	0.000147512	0.000562457	0.000253337	0.000667792	0.457338	0.294122	-0.000105825	-0.000388048	0.000176399
PWY-6803: phosphatidylcholine acyl editing	0.00330019	0.00376686	0.00217023	0.0021545	0.11367	0.212921	0.00112996	-0.000277939	0.00253787
PWY-6823: molybdenum cofactor biosynthesis	0.00148817	0.00265615	0.000831457	0.00117837	0.169455	0.220396	0.00065671	-0.000289018	0.00160244
PWY-6829: tRNA methylation (yeast)	0	0	1.95505e-07	1.20517e-06	0.323636	0.256011	-1.95505e-07	-5.91284e-07	2.00274e-07
PWY-6837: fatty acid beta-oxidation V (unsaturated, odd number, di-isomerase-dependent)	1.07637e-05	3.233e-05	8.37654e-06	2.36907e-05	0.71462	0.365432	2.3872e-06	-1.05816e-05	1.5356e-05
PWY-6859: all-trans-farnesol biosynthesis	0.00106137	0.00146153	0.00082428	0.00122219	0.445457	0.289684	0.000237093	-0.000378777	0.000852963
PWY-6876: isopropanol biosynthesis	2.8901e-05	7.68453e-05	2.83356e-06	1.58846e-05	0.0469838	0.180606	2.60674e-05	3.64224e-07	5.17706e-05
PWY-6891: thiazole biosynthesis II (Bacillus)	0.00293763	0.00349116	0.0024366	0.00322755	0.517922	0.308472	0.000501023	-0.00103527	0.00203732
PWY-6892: thiazole biosynthesis I (E. coli)	0.0090756	0.0044147	0.0076783	0.00358046	0.134004	0.219746	0.0013973	-0.000440461	0.00323506
PWY-6895: superpathway of thiamin diphosphate biosynthesis II	0.00825563	0.00704315	0.00717428	0.00708873	0.506748	0.3052	0.00108135	-0.00214724	0.00430995
PWY-6897: thiamin salvage II	0.0262914	0.00791716	0.0292348	0.0106017	0.17464	0.220622	-0.00294346	-0.0072241	0.00133718
PWY-6901: superpathway of glucose and xylose degradation	0.0088425	0.00347438	0.00728899	0.00303304	0.0412981	0.180342	0.00155351	6.29664e-05	0.00304406
PWY-6936: seleno-amino acid biosynthesis	0.00931223	0.00450914	0.0079505	0.0040935	0.172177	0.220622	0.00136173	-0.000606221	0.00332968
PWY-6969: TCA cycle V (2-oxoglutarate:ferredoxin oxidoreductase)	0.00792566	0.00463071	0.00589513	0.00244567	0.0201287	0.137654	0.00203053	0.000329796	0.00373126
PWY-6981: chitin biosynthesis	7.98595e-07	4.92287e-06	3.52018e-06	1.91868e-05	0.401705	0.277667	-2.72159e-06	-9.20197e-06	3.75879e-06
PWY-7003: glycerol degradation to butanol	0.00188981	0.00117286	0.00168336	0.0012819	0.466166	0.295889	0.000206446	-0.000354993	0.000767885
PWY-7013: L-1,2-propanediol degradation	0.00356136	0.00545595	0.00198263	0.00290904	0.120933	0.218283	0.00157873	-0.000429039	0.0035865
PWY-7031: protein N-glycosylation (bacterial)	0	0	1.73457e-06	8.21435e-06	0.200855	0.224112	-1.73457e-06	-4.43217e-06	9.6302e-07
PWY-7039: phosphatidate metabolism, as a signaling molecule	0.000455514	0.00105718	0.000422974	0.00123083	0.901943	0.423035	3.25401e-05	-0.000491878	0.000556958
PWY-7094: fatty acid salvage	8.52881e-06	4.73268e-05	8.92723e-07	3.98728e-06	0.327817	0.257397	7.63608e-06	-7.95394e-06	2.32261e-05
PWY-7111: pyruvate fermentation to isobutanol (engineered)	0.0444822	0.0108547	0.0488282	0.0118689	0.099933	0.207704	-0.00434597	-0.00954326	0.00085132
PWY-7115: C4 photosynthetic carbon assimilation cycle, NAD-ME type	0.00085601	0.00123055	0.00055953	0.00095503	0.244562	0.247124	0.00029648	-0.000207293	0.000800253
PWY-7117: C4 photosynthetic carbon assimilation cycle, PEPCK type	0.00181883	0.00304226	0.00086125	0.0021579	0.118118	0.215871	0.000957575	-0.000249647	0.0021648
PWY-7118: chitin degradation to ethanol	5.69008e-06	3.28427e-05	1.70859e-06	8.21449e-06	0.472418	0.296686	3.98149e-06	-7.09597e-06	1.5059e-05
PWY-7165: L-ascorbate biosynthesis VI (engineered pathway)	6.0899e-07	3.75407e-06	1.65533e-06	1.02041e-05	0.555806	0.3189	-1.04634e-06	-4.5925e-06	2.49982e-06
PWY-7184: pyrimidine deoxyribonucleotides de novo biosynthesis I	0.0197102	0.00674814	0.0191343	0.00419496	0.656545	0.348841	0.000575901	-0.00199947	0.00315127
PWY-7187: pyrimidine deoxyribonucleotides de novo biosynthesis II	0.0193648	0.00536691	0.0177757	0.00401712	0.148394	0.220396	0.00158912	-0.000579615	0.00375785
PWY-7196: superpathway of pyrimidine ribonucleosides salvage	0.0117495	0.0069615	0.012714	0.00656165	0.536136	0.313754	-0.000964502	-0.00405553	0.00212653
PWY-7197: pyrimidine deoxyribonucleotide phosphorylation	0.0157802	0.00603709	0.0150266	0.00508924	0.558099	0.318913	0.000753604	-0.00179871	0.00330592
PWY-7198: pyrimidine deoxyribonucleotides de novo biosynthesis IV	0.0017767	0.0020918	0.00296434	0.00324427	0.0623332	0.198738	-0.00118764	-0.00243828	6.29932e-05
PWY-7199: pyrimidine deoxyribonucleosides salvage	0.0119432	0.00534718	0.010055	0.00445837	0.0987925	0.207704	0.0018882	-0.000362341	0.00413874
PWY-7200: superpathway of pyrimidine deoxyribonucleoside salvage	0	0	5.16277e-06	3.18255e-05	0.323636	0.256011	-5.16277e-06	-1.56143e-05	5.28871e-06
PWY-7204: pyridoxal 5'-phosphate salvage II (plants)	0.00366825	0.00355317	0.00286384	0.00313726	0.29886	0.256011	0.00080441	-0.000727419	0.00233624
PWY-7208: superpathway of pyrimidine nucleobases salvage	0.0236922	0.00661431	0.0288694	0.00944286	0.00725574	0.102548	-0.00517715	-0.0089091	-0.00144519
PWY-7209: superpathway of pyrimidine ribonucleosides degradation	0.00032556	0.000438172	0.000134429	0.00027106	0.0255622	0.14261	0.000191131	2.41244e-05	0.000358138
PWY-7210: pyrimidine deoxyribonucleotides biosynthesis from CTP	0.00225932	0.00246248	0.00362177	0.00374945	0.065621	0.198738	-0.00136245	-0.00281548	9.05766e-05
PWY-7211: superpathway of pyrimidine deoxyribonucleotides de novo biosynthesis	0.0116606	0.00567361	0.0139518	0.00658431	0.108395	0.212921	-0.00229116	-0.00510032	0.000517999
PWY-7219: adenosine ribonucleotides de novo biosynthesis	0.0771384	0.020571	0.0798317	0.0187465	0.552592	0.3189	-0.00269338	-0.0116868	0.00630002
PWY-7220: adenosine deoxyribonucleotides de novo biosynthesis II	0.0209504	0.00872721	0.0216474	0.00673285	0.697846	0.36172	-0.000696993	-0.00426198	0.002868
PWY-7221: guanosine ribonucleotides de novo biosynthesis	0.0567858	0.0165014	0.0566774	0.0136769	0.975209	0.438948	0.000108413	-0.00682013	0.00703696
PWY-7222: guanosine deoxyribonucleotides de novo biosynthesis II	0.0209504	0.00872721	0.0216474	0.00673285	0.697846	0.36172	-0.000696993	-0.00426198	0.002868
PWY-7228: superpathway of guanosine nucleotides de novo biosynthesis I	0.028037	0.00872968	0.0338389	0.00981204	0.00803727	0.105154	-0.00580185	-0.010046	-0.00155765
PWY-7229: superpathway of adenosine nucleotides de novo biosynthesis I	0.0385366	0.00677057	0.0416375	0.00840798	0.0807973	0.207704	-0.00310091	-0.0065913	0.000389477
PWY-7234: inosine-5'-phosphate biosynthesis III	0.0100552	0.00431878	0.00625237	0.00320117	4.36241e-05	0.00924832	0.00380282	0.00206356	0.00554208
PWY-7235: superpathway of ubiquinol-6 biosynthesis (eukaryotic)	0	0	1.88788e-06	8.20081e-06	0.164024	0.220396	-1.88788e-06	-4.58103e-06	8.05266e-07
PWY-7237: myo-, chiro- and scillo-inositol degradation	0.00438124	0.00421223	0.00772221	0.0133747	0.148788	0.220396	-0.00334097	-0.00792119	0.00123925
PWY-7242: D-fructuronate degradation	0.0102781	0.00464645	0.0104456	0.00563878	0.88799	0.422094	-0.000167526	-0.0025296	0.00219455
PWY-7245: superpathway NAD/NADP - NADH/NADPH interconversion (yeast)	2.21169e-06	1.36338e-05	9.50238e-06	3.14267e-05	0.195322	0.222625	-7.29069e-06	-1.84429e-05	3.86152e-06
PWY-724: superpathway of L-lysine, L-threonine and L-methionine biosynthesis II	0.0344246	0.00863083	0.0327041	0.00742577	0.354621	0.265652	0.00172044	-0.0019595	0.00540038
PWY-7254: TCA cycle VII (acetate-producers)	0.00264287	0.00380586	0.00171148	0.00196551	0.185443	0.220622	0.000931391	-0.000460092	0.00232287
PWY-7268: NAD/NADP-NADH/NADPH cytosolic interconversion (yeast)	1.72626e-06	1.06414e-05	7.83218e-06	2.60694e-05	0.187321	0.220622	-6.10592e-06	-1.52791e-05	3.06728e-06
PWY-7269: NAD/NADP-NADH/NADPH mitochondrial interconversion (yeast)	0.00266845	0.00329634	0.00192225	0.0026494	0.280331	0.256011	0.000746203	-0.000621203	0.00211361
PWY-7279: aerobic respiration II (cytochrome c) (yeast)	0.000349763	0.00168835	0.00016858	0.000324783	0.51958	0.308472	0.000181183	-0.000382163	0.00074453
PWY-7282: 4-amino-2-methyl-5-phosphomethylpyrimidine biosynthesis (yeast)	0.019754	0.00757043	0.0199318	0.00798747	0.920929	0.429967	-0.000177802	-0.00373361	0.003378
PWY-7283: wybutosine biosynthesis	3.69167e-07	2.2757e-06	2.11662e-07	1.30477e-06	0.712577	0.365432	1.57505e-07	-6.93545e-07	1.00856e-06
PWY-7286: 7-(3-amino-3-carboxypropyl)-wyosine biosynthesis	6.55825e-06	2.69107e-05	1.57214e-06	6.81095e-06	0.274363	0.256011	4.9861e-06	-4.09627e-06	1.40685e-05
PWY-7288: fatty acid &beta;-oxidation (peroxisome, yeast)	7.25341e-07	4.47131e-06	5.87644e-07	2.53292e-06	0.869359	0.415986	1.37698e-07	-1.52976e-06	1.80516e-06
PWY-7290: Escherichia coli serotype O86 O-antigen biosynthesis	5.17722e-06	2.11222e-05	2.35931e-06	1.11947e-05	0.470376	0.296686	2.81791e-06	-4.94531e-06	1.05811e-05
PWY-7294: xylose degradation IV	3.41289e-05	0.000104011	5.83966e-05	0.000183771	0.481415	0.296686	-2.42676e-05	-9.27864e-05	4.42512e-05
PWY-7315: dTDP-N-acetylthomosamine biosynthesis	0.00239215	0.00399931	0.00155802	0.00232153	0.27053	0.256011	0.000834127	-0.000665909	0.00233416
PWY-7316: dTDP-N-acetylviosamine biosynthesis	1.29274e-06	7.96901e-06	1.99573e-05	0.000118945	0.340525	0.261852	-1.86645e-05	-5.78023e-05	2.04733e-05
PWY-7323: superpathway of GDP-mannose-derived O-antigen building blocks biosynthesis	0.00641889	0.00358721	0.00722385	0.00387782	0.350553	0.264801	-0.00080496	-0.00251188	0.000901964
PWY-7328: superpathway of UDP-glucose-derived O-antigen building blocks biosynthesis	0.00172519	0.00181827	0.00133176	0.00155892	0.314536	0.256011	0.000393429	-0.00038069	0.00116755
PWY-7345: superpathway of anaerobic sucrose degradation	4.0904e-05	0.000183758	1.25813e-05	5.60492e-05	0.3683	0.267825	2.83228e-05	-3.44469e-05	9.10925e-05
PWY-7357: thiamin formation from pyrithiamine and oxythiamine (yeast)	0.0250919	0.00850802	0.0278332	0.0124824	0.267274	0.256011	-0.00274134	-0.00763259	0.00214991
PWY-7371: 1,4-dihydroxy-6-naphthoate biosynthesis II	0.00149984	0.00183917	0.00210695	0.00446122	0.44162	0.289641	-0.000607105	-0.00217896	0.000964754
PWY-7373: superpathway of demethylmenaquinol-6 biosynthesis II	5.69305e-07	3.50943e-06	4.77354e-07	2.94261e-06	0.901837	0.423035	9.19518e-08	-1.38849e-06	1.57239e-06
PWY-7374: 1,4-dihydroxy-6-naphthoate biosynthesis I	1.1406e-05	7.03115e-05	3.4659e-07	2.13652e-06	0.33858	0.261852	1.10594e-05	-1.20401e-05	3.4159e-05
PWY-7383: anaerobic energy metabolism (invertebrates, cytosol)	0.00688643	0.00485003	0.00384948	0.00296001	0.00162094	0.0572733	0.00303695	0.00119493	0.00487896
PWY-7384: anaerobic energy metabolism (invertebrates, mitochondrial)	1.373e-06	8.46373e-06	1.28332e-06	5.86003e-06	0.957331	0.434741	8.96804e-08	-3.24303e-06	3.42239e-06
PWY-7385: 1,3-propanediol biosynthesis (engineered)	1.08281e-06	6.6749e-06	3.81872e-06	1.75157e-05	0.372673	0.26873	-2.73591e-06	-8.84713e-06	3.37532e-06
PWY-7388: octanoyl-[acyl-carrier protein] biosynthesis (mitochondria, yeast)	0.00450581	0.00566491	0.00338652	0.00269076	0.276103	0.256011	0.00111929	-0.000920134	0.00315872
PWY-7389: superpathway of anaerobic energy metabolism (invertebrates)	2.32384e-06	1.43251e-05	2.18225e-06	9.96281e-06	0.960253	0.434741	1.41589e-07	-5.50709e-06	5.79027e-06
PWY-7391: isoprene biosynthesis II (engineered)	1.83822e-06	9.15168e-06	3.05063e-06	1.12872e-05	0.608575	0.334243	-1.21241e-06	-5.91055e-06	3.48572e-06
PWY-7392: taxadiene biosynthesis (engineered)	0.0015202	0.00169439	0.00108795	0.00148723	0.240993	0.247124	0.000432255	-0.000296358	0.00116087
PWY-7399: methylphosphonate degradation II	1.689e-05	4.05238e-05	1.86786e-05	4.52765e-05	0.856499	0.411741	-1.78861e-06	-2.14245e-05	1.78473e-05
PWY-7400: L-arginine biosynthesis IV (archaebacteria)	0.0200904	0.00612278	0.016379	0.00593097	0.00892815	0.105154	0.00371144	0.000957243	0.00646564
PWY-7409: phospholipid remodeling (phosphatidylethanolamine, yeast)	0.00133287	0.00204975	0.0010084	0.00158461	0.44266	0.289641	0.000324465	-0.000513476	0.00116241
PWY-7411: superpathway of phosphatidate biosynthesis (yeast)	5.82631e-07	3.59158e-06	1.26545e-06	5.87006e-06	0.542968	0.316234	-6.82823e-07	-2.9137e-06	1.54806e-06
PWY-7420: monoacylglycerol metabolism (yeast)	0	0	1.47149e-07	9.07086e-07	0.323636	0.256011	-1.47149e-07	-4.45036e-07	1.50738e-07
PWY-7446: sulfoglycolysis	0.000911415	0.00154742	0.000677953	0.00120091	0.464902	0.295889	0.000233462	-0.000400025	0.000866948
PWY-7456: mannan degradation	0.00436993	0.00435211	0.0037762	0.00493227	0.579593	0.323557	0.000593724	-0.00153206	0.00271951
PWY-7527: L-methionine salvage cycle III	7.26792e-06	3.02259e-05	1.73137e-05	8.58632e-05	0.499633	0.301773	-1.00458e-05	-3.9748e-05	1.96564e-05
PWY-7528: L-methionine salvage cycle I (bacteria and plants)	1.17178e-05	5.72382e-05	1.06079e-05	6.53918e-05	0.93746	0.432476	1.10987e-06	-2.69761e-05	2.91958e-05
PWY-7539: 6-hydroxymethyl-dihydropterin diphosphate biosynthesis III (Chlamydia)	0.00501701	0.00382989	0.00435637	0.00304814	0.408145	0.277667	0.000660647	-0.000922119	0.00224341
PWY-7546: diphthamide biosynthesis (eukaryotes)	0	0	1.73698e-07	1.07075e-06	0.323636	0.256011	-1.73698e-07	-5.25331e-07	1.77935e-07
PWY-7560: methylerythritol phosphate pathway II	0.0108559	0.00736952	0.00941647	0.00559691	0.340902	0.261852	0.00143939	-0.00155397	0.00443274
PWY-7616: methanol oxidation to carbon dioxide	0	0	2.5412e-07	1.5665e-06	0.323636	0.256011	-2.5412e-07	-7.68561e-07	2.6032e-07
PWY-7619: juniperonate biosynthesis	0	0	5.17184e-07	2.22672e-06	0.160385	0.220396	-5.17184e-07	-1.24844e-06	2.14069e-07
PWY-7663: gondoate biosynthesis (anaerobic)	0.0304685	0.010702	0.0343901	0.00910969	0.089596	0.207704	-0.00392153	-0.0084642	0.000621132
PWY-7664: oleate biosynthesis IV (anaerobic)	0.00600083	0.00687572	0.00480644	0.00358782	0.34643	0.263237	0.00119439	-0.00132468	0.00371346
PWY-821: superpathway of sulfur amino acid biosynthesis (Saccharomyces cerevisiae)	0.0023855	0.00198382	0.00110448	0.00104382	0.00084413	0.0378099	0.00128102	0.000552982	0.00200906
PWY-841: superpathway of purine nucleotides de novo biosynthesis I	0.0218307	0.00428573	0.0216871	0.00548979	0.899215	0.423035	0.0001436	-0.00210874	0.00239594
PWY-922: mevalonate pathway I	8.71538e-05	0.000228404	6.34734e-05	0.00012902	0.579961	0.323557	2.36803e-05	-6.14416e-05	0.000108802
PWY0-1061: superpathway of L-alanine biosynthesis	0.00641012	0.00653168	0.00463431	0.00323944	0.138896	0.219746	0.00177581	-0.000593843	0.00414547
PWY0-1241: ADP-L-glycero-&beta;-D-manno-heptose biosynthesis	0.00263801	0.00338687	0.00166347	0.00162235	0.115442	0.212921	0.000974537	-0.000246553	0.00219563
PWY0-1261: anhydromuropeptides recycling	0.007844	0.00554891	0.0059048	0.00401464	0.0853549	0.207704	0.0019392	-0.000277142	0.00415554
PWY0-1277: 3-phenylpropanoate and 3-(3-hydroxyphenyl)propanoate degradation	0.00190435	0.00269716	0.00114747	0.00173672	0.150643	0.220396	0.000756888	-0.000282449	0.00179623
PWY0-1296: purine ribonucleosides degradation	0.0299658	0.0112618	0.0279423	0.00791788	0.368086	0.267825	0.0020235	-0.00243267	0.00647966
PWY0-1297: superpathway of purine deoxyribonucleosides degradation	0.00886836	0.0076943	0.00621533	0.00367698	0.0603857	0.198738	0.00265302	-0.000119914	0.00542596
PWY0-1298: superpathway of pyrimidine deoxyribonucleosides degradation	0.00420623	0.00487597	0.00299144	0.00185327	0.157504	0.220396	0.00121479	-0.000485918	0.0029155
PWY0-1319: CDP-diacylglycerol biosynthesis II	0.0470931	0.010472	0.0521235	0.0124225	0.0602052	0.198738	-0.00503036	-0.0102822	0.000221526
PWY0-1338: polymyxin resistance	0.000962561	0.001418	0.00064564	0.000977955	0.26074	0.256011	0.000316921	-0.000240755	0.000874597
PWY0-1415: superpathway of heme biosynthesis from uroporphyrinogen-III	0.00200032	0.00416288	0.00122226	0.00128733	0.276842	0.256011	0.000778063	-0.000645453	0.00220158
PWY0-1479: tRNA processing	0.00197383	0.00457022	0.00130209	0.00175969	0.401915	0.277667	0.000671738	-0.000924737	0.00226821
PWY0-1533: methylphosphonate degradation I	0.00109054	0.0016108	0.000853616	0.00125402	0.476663	0.296686	0.000236921	-0.000423275	0.000897117
PWY0-1586: peptidoglycan maturation (meso-diaminopimelate containing)	0.0161701	0.0065841	0.0157353	0.00553942	0.756308	0.378154	0.000434779	-0.00234655	0.00321611
PWY0-162: superpathway of pyrimidine ribonucleotides de novo biosynthesis	0.0218868	0.00794739	0.0247054	0.0149936	0.310167	0.256011	-0.00281853	-0.00832937	0.00269231
PWY0-166: superpathway of pyrimidine deoxyribonucleotides de novo biosynthesis (E. coli)	0.0232217	0.00612316	0.0222524	0.00479659	0.44488	0.289684	0.000969318	-0.00154609	0.00348472
PWY0-321: phenylacetate degradation I (aerobic)	0.000593726	0.00110136	0.000348258	0.000623624	0.236568	0.247124	0.000245467	-0.000165215	0.00065615
PWY0-41: allantoin degradation IV (anaerobic)	0.000140272	0.000152655	0.000138946	0.000197935	0.974018	0.438948	1.32532e-06	-7.95203e-05	8.21709e-05
PWY0-42: 2-methylcitrate cycle I	0.000803775	0.00249423	0.000295286	0.000693784	0.232478	0.245662	0.000508489	-0.000338008	0.00135499
PWY0-781: aspartate superpathway	0.00927588	0.00472832	0.00648624	0.00285854	0.00279789	0.0717452	0.00278964	0.000998228	0.00458106
PWY0-845: superpathway of pyridoxal 5'-phosphate biosynthesis and salvage	0.0192848	0.0104386	0.0180289	0.00973756	0.589173	0.327078	0.00125595	-0.00335665	0.00586855
PWY0-862: (5Z)-dodec-5-enoate biosynthesis	0.00560276	0.00672383	0.00457913	0.00351585	0.409067	0.277667	0.00102363	-0.00144083	0.00348808
PWY0-881: superpathway of fatty acid biosynthesis I (E. coli)	6.603e-06	4.07037e-05	2.81888e-05	0.000133121	0.344234	0.263237	-2.15858e-05	-6.70672e-05	2.38956e-05
PWY1F-823: leucopelargonidin and leucocyanidin biosynthesis	9.74485e-07	4.44152e-06	1.0291e-06	2.79503e-06	0.949044	0.433615	-5.46185e-08	-1.75528e-06	1.64605e-06
PWY1G-0: mycothiol biosynthesis	4.92098e-07	2.21624e-06	0	0	0.179113	0.220622	4.92098e-07	-2.35716e-07	1.21991e-06
PWY3DJ-35471: L-ascorbate biosynthesis IV	3.72746e-07	2.29776e-06	1.01037e-06	6.22834e-06	0.556572	0.3189	-6.37623e-07	-2.80276e-06	1.52752e-06
PWY3O-1109: superpathway of 4-hydroxybenzoate biosynthesis (yeast)	2.66641e-07	1.64368e-06	0	0	0.323636	0.256011	2.66641e-07	-2.73145e-07	8.06427e-07
PWY3O-19: ubiquinol-6 biosynthesis from 4-hydroxybenzoate (eukaryotic)	0.000217309	0.000508461	6.26449e-05	0.000177537	0.0831475	0.207704	0.000154664	-2.10822e-05	0.00033041
PWY3O-355: stearate biosynthesis III (fungi)	5.048e-07	3.1118e-06	3.44246e-07	2.12208e-06	0.793534	0.39295	1.60554e-07	-1.059e-06	1.38011e-06
PWY490-3: nitrate reduction VI (assimilatory)	0.000443141	0.000514219	0.000444877	0.000345971	0.986276	0.441119	-1.7359e-06	-0.00020244	0.000198968
PWY4FS-7: phosphatidylglycerol biosynthesis I (plastidic)	0.01213	0.00569394	0.0113095	0.00537026	0.520059	0.308472	0.000820563	-0.00170839	0.00334952
PWY4FS-8: phosphatidylglycerol biosynthesis II (non-plastidic)	0.0121299	0.00569396	0.0113093	0.00537019	0.52004	0.308472	0.000820596	-0.00170835	0.00334954
PWY4LZ-257: superpathway of fermentation (Chlamydomonas reinhardtii)	0.00374147	0.00197862	0.00292376	0.00147971	0.0450854	0.180342	0.000817718	1.8413e-05	0.00161702
PWY66-367: ketogenesis	2.77547e-05	6.7656e-05	9.81614e-06	2.67225e-05	0.134821	0.219746	1.79385e-05	-5.76818e-06	4.16453e-05
PWY66-375: leukotriene biosynthesis	2.9021e-07	1.78898e-06	3.62703e-07	2.23585e-06	0.87642	0.41753	-7.24923e-08	-9.98377e-07	8.53393e-07
PWY66-388: fatty acid &alpha;-oxidation III	2.68418e-07	1.65464e-06	7.23803e-07	3.14424e-06	0.432725	0.2849	-4.55385e-07	-1.60932e-06	6.98555e-07
PWY66-389: phytol degradation	0.000427606	0.000716419	0.000231529	0.000488224	0.167868	0.220396	0.000196076	-8.46386e-05	0.000476791
PWY66-391: fatty acid &beta;-oxidation VI (peroxisome)	1.43991e-06	8.87619e-06	1.17027e-06	5.0441e-06	0.871216	0.415986	2.69634e-07	-3.04294e-06	3.58221e-06
PWY66-398: TCA cycle III (animals)	0.000673751	0.000874856	0.000441218	0.000615653	0.184709	0.220622	0.000232533	-0.000113738	0.000578804
PWY66-399: gluconeogenesis III	0.00762463	0.00476639	0.00471746	0.00313087	0.00251344	0.0717452	0.00290718	0.00105997	0.00475439
PWY66-400: glycolysis VI (metazoan)	0.0162706	0.0060588	0.0172487	0.011928	0.653951	0.348336	-0.000978098	-0.00532506	0.00336886
PWY66-409: superpathway of purine nucleotide salvage	0.0119042	0.00632477	0.0100055	0.00456363	0.137994	0.219746	0.00189868	-0.000625276	0.00442263
PWY66-422: D-galactose degradation V (Leloir pathway)	0.0205265	0.00671856	0.0211201	0.00639923	0.694406	0.361705	-0.000593609	-0.00359151	0.00240429
PWYG-321: mycolate biosynthesis	0.00592323	0.00656351	0.00473639	0.00343344	0.32745	0.257397	0.00118684	-0.00121905	0.00359273
PYRIDNUCSAL-PWY: NAD salvage pathway I	0.00392125	0.00439356	0.00288005	0.00215456	0.195063	0.222625	0.0010412	-0.000549462	0.00263187
PYRIDNUCSYN-PWY: NAD biosynthesis I (from aspartate)	0.0162086	0.00633647	0.0143989	0.00751276	0.260008	0.256011	0.00180971	-0.00136715	0.00498656
PYRIDOXSYN-PWY: pyridoxal 5'-phosphate biosynthesis I	0.0176486	0.00956314	0.0178108	0.0106558	0.944512	0.432476	-0.000162198	-0.00478903	0.00446463
REDCITCYC: TCA cycle VIII (helicobacter)	0.00252611	0.00306355	0.00161725	0.00132362	0.0992274	0.207704	0.000908854	-0.00017764	0.00199535
RHAMCAT-PWY: L-rhamnose degradation I	0.0137953	0.00468577	0.0173634	0.00619338	0.00601765	0.0984947	-0.00356805	-0.00608026	-0.00105583
RIBOSYN2-PWY: flavin biosynthesis I (bacteria and plants)	0.0105837	0.00591972	0.00832137	0.00534356	0.0844068	0.207704	0.00226237	-0.000314644	0.00483938
RUMP-PWY: formaldehyde oxidation I	9.45941e-05	0.000379723	2.09893e-05	5.94615e-05	0.244792	0.247124	7.36048e-05	-5.24225e-05	0.000199632
SALVADEHYPOX-PWY: adenosine nucleotides degradation II	0.011066	0.00568238	0.00794646	0.00322663	0.00461375	0.0978115	0.00311951	0.000999242	0.00523978
SER-GLYSYN-PWY: superpathway of L-serine and glycine biosynthesis I	0.0150442	0.00590977	0.0132653	0.00536779	0.17366	0.220622	0.00177889	-0.000800938	0.00435873
SO4ASSIM-PWY: sulfate reduction I (assimilatory)	0.00754987	0.00746153	0.00545649	0.00485859	0.152039	0.220396	0.00209338	-0.000791045	0.00497781
SPHINGOLIPID-SYN-PWY: sphingolipid biosynthesis (yeast)	3.1049e-07	1.91399e-06	2.90051e-07	1.788e-06	0.961761	0.434741	2.04385e-08	-8.25872e-07	8.66749e-07
SULFATE-CYS-PWY: superpathway of sulfate assimilation and cysteine biosynthesis	0.00717913	0.00568506	0.00549743	0.00287785	0.10934	0.212921	0.0016817	-0.000388764	0.00375217
TCA-GLYOX-BYPASS: superpathway of glyoxylate bypass and TCA	0.0035329	0.00488705	0.00225049	0.0024164	0.152676	0.220396	0.0012824	-0.000489593	0.0030544
TCA: TCA cycle I (prokaryotic)	0.00886601	0.00511056	0.00654947	0.002708	0.0165262	0.136208	0.00231654	0.000438304	0.00419478
TEICHOICACID-PWY: teichoic acid (poly-glycerol) biosynthesis	3.68348e-05	7.29041e-05	7.70724e-06	2.68718e-05	0.025166	0.14261	2.91276e-05	3.78659e-06	5.44686e-05
THISYN-PWY: superpathway of thiamin diphosphate biosynthesis I	0.0202573	0.00615177	0.0197733	0.00540327	0.716591	0.365432	0.000484003	-0.00216211	0.00313012
THISYNARA-PWY: superpathway of thiamin diphosphate biosynthesis III (eukaryotes)	0.0145322	0.00486518	0.0183959	0.00685408	0.00603977	0.0984947	-0.00386374	-0.00658419	-0.00114328
THREOCAT-PWY: superpathway of L-threonine metabolism	4.46622e-05	0.000190838	0	0	0.157306	0.220396	4.46622e-05	-1.80091e-05	0.000107334
THRESYN-PWY: superpathway of L-threonine biosynthesis	0.0225071	0.00525927	0.0212036	0.00473567	0.2598	0.256011	0.00130356	-0.000983424	0.00359055
TRIGLSYN-PWY: diacylglycerol and triacylglycerol biosynthesis	0	0	2.3163e-07	1.42786e-06	0.323636	0.256011	-2.3163e-07	-7.00539e-07	2.3728e-07
TRNA-CHARGING-PWY: tRNA charging	0.0305367	0.0138366	0.0271592	0.00914243	0.213764	0.2324	0.00337746	-0.00199413	0.00874905
TRPSYN-PWY: L-tryptophan biosynthesis	0.0159749	0.0064549	0.0155758	0.0083786	0.816714	0.401725	0.000399141	-0.00302171	0.00381999
UBISYN-PWY: superpathway of ubiquinol-8 biosynthesis (prokaryotic)	0.00195071	0.00214025	0.00134776	0.00172514	0.180538	0.220622	0.000602949	-0.000285866	0.00149176
UDPNACETYLGALSYN-PWY: UDP-N-acetyl-D-glucosamine biosynthesis II	7.20739e-07	4.44293e-06	1.9441e-06	9.53571e-06	0.476566	0.296686	-1.22336e-06	-4.64517e-06	2.19845e-06
UDPNAGSYN-PWY: UDP-N-acetyl-D-glucosamine biosynthesis I	0.00686381	0.00458071	0.00518317	0.00370516	0.0828715	0.207704	0.00168064	-0.000224241	0.00358552
UNINTEGRATED	56.3686	7.87907	59.6423	7.8003	0.072676	0.205431	-3.27364	-6.85581	0.308528
UNMAPPED	39.698	7.85801	36.5296	7.69315	0.0797268	0.207704	3.16839	-0.38466	6.72144
URDEGR-PWY: superpathway of allantoin degradation in plants	0.000172056	0.000348706	0.000120281	0.000164173	0.411261	0.277667	5.1775e-05	-7.3574e-05	0.000177124
URSIN-PWY: ureide biosynthesis	9.3439e-06	5.75997e-05	0	0	0.323636	0.256011	9.3439e-06	-9.57184e-06	2.82596e-05
VALDEG-PWY: L-valine degradation I	2.95231e-06	1.81993e-05	7.21128e-07	3.10197e-06	0.460607	0.294122	2.23118e-06	-3.82074e-06	8.28311e-06
VALSYN-PWY: L-valine biosynthesis	0.043866	0.0116325	0.0488282	0.0118689	0.0695816	0.200608	-0.0049622	-0.0103316	0.000407252

## Sheet: COG
Level1	Level2	PD: mean rel. freq. (%)	PD: std. dev. (%)	SP: mean rel. freq. (%)	SP: std. dev. (%)	p-values	p-values (corrected)	Difference between means	95.0% lower CI	95.0% upper CI
INFORMATION STORAGE AND PROCESSING	Transcription	5.63035	0.612858	5.19337	0.493097	0.0010159	0.0233658	0.436981	0.182648	0.691313
METABOLISM	Secondary metabolites biosynthesis, transport and catabolism	0.514951	0.133459	0.437434	0.0660165	0.0022116	0.0254334	0.0775173	0.0291226	0.125912

## Sheet: KO
KDescription	PD: mean rel. freq. (%)	PD: std. dev. (%)	SP: mean rel. freq. (%)	SP: std. dev. (%)	p-values	p-values (corrected)	Difference between means	95.0% lower CI	95.0% upper CI
(2R)-3-sulfolactate dehydrogenase (NADP+) [EC:1.1.1.338]	0.000142239	0.000113164	5.13174e-05	6.812e-05	7.44413e-05	0.0242596	9.09219e-05	4.80947e-05	0.000133749
23S rRNA (guanine745-N1)-methyltransferase [EC:2.1.1.187]	0.0117029	0.00593887	0.00711288	0.00456092	0.000324372	0.0442504	0.00459001	0.00216805	0.00701197
23S rRNA pseudouridine955/2504/2580 synthase [EC:5.4.99.24]	0.0164163	0.00813974	0.0107661	0.00465101	0.000445364	0.0450432	0.00565026	0.00260865	0.00869187
3-dehydroquinate synthase II [EC:1.4.1.24]	0.000153824	0.000127271	5.21954e-05	9.51241e-05	0.000187932	0.0355616	0.000101629	5.02258e-05	0.000153032
3-hydroxyacyl-[acyl-carrier-protein] dehydratase [EC:4.2.1.59]	0.0396883	0.0102013	0.0496568	0.0100281	5.09254e-05	0.033192	-0.00996845	-0.0145902	-0.00534664
3-oxoacid CoA-transferase [EC:2.8.3.5]	0.00410103	0.00311036	0.00210398	0.00140515	0.000686883	0.0479673	0.00199705	0.000886476	0.00310761
3-oxoacid CoA-transferase subunit A [EC:2.8.3.5]	0.00547113	0.00296016	0.00342153	0.00179177	0.000534483	0.0447897	0.00204959	0.000927729	0.00317146
3alpha(or 20beta)-hydroxysteroid dehydrogenase [EC:1.1.1.53]	6.36232e-05	9.29364e-05	6.02034e-06	1.65184e-05	0.000535734	0.0442622	5.76029e-05	2.66645e-05	8.85412e-05
4-deoxy-L-threo-5-hexosulose-uronate ketol-isomerase [EC:5.3.1.17]	0.0310081	0.0113812	0.0421299	0.0115099	6.32749e-05	0.0265122	-0.0111218	-0.0163516	-0.005892
5-(carboxyamino)imidazole ribonucleotide synthase [EC:6.3.4.18]	0.00709337	0.00409714	0.0038671	0.00199022	5.63064e-05	0.0300266	0.00322627	0.00174546	0.00470709
[citrate (pro-3S)-lyase] ligase [EC:6.2.1.22]	0.00777282	0.00347328	0.00501301	0.00238908	0.000141574	0.0332188	0.00275981	0.00139496	0.00412466
[NiFe] hydrogenase large subunit [EC:1.12.2.1]	0.000313936	0.000249295	0.000125966	0.000203772	0.000578659	0.0452588	0.00018797	8.38744e-05	0.000292066
acetate CoA/acetoacetate CoA-transferase alpha subunit [EC:2.8.3.8 2.8.3.9]	0.00361269	0.00308585	0.00159041	0.00137313	0.000532442	0.0452653	0.00202228	0.000923049	0.00312151
alpha-L-fucosidase [EC:3.2.1.51]	0.203423	0.082521	0.280728	0.098533	0.000402162	0.0462565	-0.0773057	-0.118852	-0.0357599
antagonist of KipI	0.000599302	0.000606899	0.000172925	0.000212651	0.000168388	0.0340609	0.000426377	0.000216533	0.000636221
ATP adenylyltransferase [EC:2.7.7.53]	0.0237444	0.0151462	0.0403676	0.0186787	5.99511e-05	0.0293061	-0.0166232	-0.0243983	-0.00884816
branched-chain amino acid transport system ATP-binding protein	0.0518675	0.0202699	0.0339833	0.0133701	2.45471e-05	0.0287986	0.0178842	0.0100191	0.0257493
branched-chain amino acid transport system permease protein	0.0345049	0.0154364	0.0223663	0.0103031	0.000145444	0.031599	0.0121386	0.00612804	0.0181492
branched-chain amino acid transport system substrate-binding protein	0.0504836	0.0185484	0.0345898	0.0136631	6.42805e-05	0.0251379	0.0158938	0.00843995	0.0233476
CDP-diacylglycerol--glycerol-3-phosphate 3-phosphatidyltransferase [EC:2.7.8.5]	0.0264696	0.0115768	0.0186409	0.00583082	0.000457961	0.0440393	0.00782869	0.00361653	0.0120409
cell division protein ZapB	0.0040017	0.00235977	0.00199878	0.00192387	0.000123896	0.0315989	0.00200292	0.00101858	0.00298726
ceramide glucosyltransferase [EC:2.4.1.80]	0.00171347	0.00140384	0.00073212	0.000855801	0.000487106	0.0446463	0.000981353	0.000448338	0.00151437
chaperone modulatory protein CbpM	0.00162922	0.0014409	0.000621128	0.0005143	0.000181098	0.0354106	0.00100809	0.000508951	0.00150724
citrate lyase subunit beta / citryl-CoA lyase [EC:4.1.3.34]	0.0079243	0.00514684	0.00453763	0.00254958	0.00060891	0.0457931	0.00338667	0.00151983	0.0052535
conjugal transfer ATP-binding protein TraC	0.223813	0.121032	0.329887	0.126325	0.000358041	0.0466726	-0.106075	-0.1626	-0.0495487
cytochrome c-type biogenesis protein	0.00456717	0.00276927	0.00248507	0.00206758	0.000405552	0.0448862	0.0020821	0.000964042	0.00320016
D-alanyl-D-alanine carboxypeptidase / D-alanyl-D-alanine-endopeptidase (penicillin-binding protein 4) [EC:3.4.16.4 3.4.21.-]	0.0344736	0.0107829	0.0462438	0.0141166	0.000114379	0.0335474	-0.0117702	-0.0175159	-0.00602444
dihydropyrimidinase [EC:3.5.2.2]	0.0124584	0.00623776	0.00772087	0.0048689	0.000432553	0.0453099	0.00473748	0.00217841	0.00729655
DNA primase [EC:2.7.7.-]	0.183382	0.0422653	0.221629	0.0495768	0.000537454	0.0437876	-0.0382472	-0.0593044	-0.0171899
dolichyl-diphosphooligosaccharide--protein glycosyltransferase [EC:2.4.99.18]	0.000615231	0.000405171	0.000226167	0.000313613	1.31882e-05	0.0257873	0.000389065	0.000223356	0.000554774
epoxyqueuosine reductase [EC:1.17.99.6]	0.0118571	0.00581845	0.00728747	0.00415806	0.000193749	0.0355166	0.00456958	0.00225507	0.00688409
FKBP-type peptidyl-prolyl cis-trans isomerase SlyD [EC:5.2.1.8]	0.0127165	0.00359935	0.0162002	0.0045003	0.000381621	0.0466373	-0.00348372	-0.00534703	-0.0016204
flotillin	0.062191	0.0274481	0.0859597	0.0303461	0.000604352	0.0460406	-0.0237686	-0.0369911	-0.0105462
FMN reductase (NADPH) [EC:1.5.1.38]	0.0164943	0.00497942	0.0211814	0.00589313	0.000354667	0.0472836	-0.00468712	-0.00718095	-0.00219329
formylmethanofuran dehydrogenase subunit E [EC:1.2.99.5]	0.00115606	0.000827699	0.00055842	0.000615894	0.000647264	0.0480614	0.000597641	0.000263861	0.000931421
heterodisulfide reductase subunit C [EC:1.8.98.1]	0.00124259	0.000963218	0.000532207	0.000559036	0.000217927	0.03551	0.000710385	0.000349122	0.00107165
hexosaminidase [EC:3.2.1.52]	0.330643	0.134919	0.438452	0.130946	0.000699101	0.0482462	-0.107808	-0.168556	-0.0470613
hydrogenase-4 component B [EC:1.-.-.-]	0.010226	0.00598607	0.00512047	0.00366718	3.17448e-05	0.0266021	0.00510555	0.00282984	0.00738127
inositol-phosphate transport system substrate-binding protein	0.000178652	0.000203179	4.57772e-05	5.03218e-05	0.000322473	0.0450388	0.000132875	6.43798e-05	0.00020137
L-erythro-3,5-diaminohexanoate dehydrogenase [EC:1.4.1.11]	0.00378498	0.00280687	0.00167201	0.00133294	0.000102651	0.0316922	0.00211297	0.0011025	0.00312344
L-galactose dehydrogenase [EC:1.1.1.316]	0.00515437	0.00368559	0.0100313	0.00673108	0.000235297	0.0363224	-0.00487692	-0.00736803	-0.00238581
L-rhamnose mutarotase [EC:5.1.3.32]	0.00876906	0.00390136	0.0141533	0.00579007	1.10734e-05	0.0324784	-0.00538421	-0.00764513	-0.00312329
lactaldehyde reductase [EC:1.1.1.77]	0.0344303	0.00948807	0.0438621	0.0134212	0.000730984	0.0498599	-0.00943178	-0.0147518	-0.00411179
long-chain-fatty-acid---luciferin-component ligase [EC:6.2.1.19]	0.00277441	0.00187598	0.00134029	0.00146096	0.000395302	0.0473233	0.00143412	0.000665142	0.0022031
magnesium chelatase subunit D [EC:6.6.1.1]	0.00784298	0.00382224	0.00444049	0.00241347	1.76922e-05	0.0259456	0.00340249	0.0019376	0.00486739
mannose-1-phosphate guanylyltransferase [EC:2.7.7.13]	0.088325	0.0301883	0.111092	0.0248018	0.000590505	0.0455777	-0.0227675	-0.0353984	-0.0101366
methylthioribose-1-phosphate isomerase [EC:5.3.1.23]	0.0100168	0.00371232	0.0064749	0.00259398	8.38187e-06	0.0491681	0.00354189	0.00207587	0.00500791
MFS transporter, PPP family, 3-phenylpropionic acid transporter	0.0123079	0.00829787	0.00666394	0.00434386	0.000462854	0.0430969	0.00564397	0.00260188	0.00868605
myo-inositol-1-phosphate synthase [EC:5.5.1.4]	0.0228654	0.0107045	0.0320954	0.0111772	0.000439191	0.0451982	-0.00922998	-0.0142304	-0.00422955
N-acetylglucosamine-6-phosphate deacetylase [EC:3.5.1.25]	0.0564419	0.0170614	0.0736742	0.0227358	0.000375039	0.0468081	-0.0172323	-0.0264279	-0.00803661
NAD+ synthase [EC:6.3.1.5]	0.0106122	0.00555511	0.0063809	0.00335614	0.000159771	0.0334721	0.0042313	0.00212699	0.0063356
NADH-quinone oxidoreductase subunit F [EC:1.6.5.3]	0.0395848	0.0168313	0.0275161	0.0106768	0.000403796	0.0455512	0.0120688	0.0056099	0.0185276
NADH-quinone oxidoreductase subunit G [EC:1.6.5.3]	0.0523474	0.0186779	0.0382271	0.0120255	0.000217135	0.0363918	0.0141203	0.00692306	0.0213175
NagD protein	0.00480189	0.00332382	0.00248247	0.00189024	0.000413156	0.044881	0.00231942	0.00107876	0.00356007
nickel transport system substrate-binding protein	0.00995966	0.00496377	0.00647579	0.00276105	0.000364531	0.0464857	0.00348387	0.00164042	0.00532733
nicotinamide-nucleotide amidase [EC:3.5.1.42]	0.0381804	0.00873363	0.0311463	0.0048268	5.53556e-05	0.0324716	0.00703403	0.00379517	0.0102729
nitrate reductase gamma subunit [EC:1.7.99.4]	0.000282002	0.00020833	0.000118415	0.000138187	0.00014494	0.0327008	0.000163587	8.26176e-05	0.000244556
NitT/TauT family transport system substrate-binding protein	0.053018	0.013431	0.0412868	0.0118843	0.000131625	0.0321713	0.0117312	0.00593548	0.0175269
outer membrane protein assembly factor BamD	0.0675964	0.0279418	0.0930535	0.0334272	0.000570238	0.0458222	-0.0254571	-0.0395406	-0.0113737
pectinesterase [EC:3.1.1.11]	0.12544	0.0664922	0.184149	0.0722585	0.000427253	0.0455685	-0.0587091	-0.090439	-0.0269791
peptide/nickel transport system ATP-binding protein	0.161304	0.0421896	0.129368	0.0220534	0.000117089	0.0312202	0.0319364	0.0164739	0.047399
peptide/nickel transport system permease protein	0.117273	0.042792	0.0838739	0.0259079	0.000114954	0.0321105	0.0333988	0.0171802	0.0496174
peptidoglycan endopeptidase LytE [EC:3.4.-.-]	0.000772265	0.00073724	0.000191234	0.000224253	2.94337e-05	0.0287764	0.000581031	0.000329251	0.000832812
phosphonate transport system ATP-binding protein [EC:3.6.3.28]	0.00384605	0.00208825	0.00238249	0.00125438	0.000453277	0.0443154	0.00146356	0.000673678	0.00225344
phosphonate transport system permease protein	0.00735905	0.0038264	0.00468805	0.00237762	0.000523264	0.0451393	0.002671	0.00121086	0.00413114
phosphoribosylaminoimidazole carboxylase / phosphoribosylaminoimidazole-succinocarboxamide synthase [EC:4.1.1.21 6.3.2.6]	0.00926951	0.00477126	0.00599477	0.00303164	0.000678921	0.0485677	0.00327474	0.00144297	0.0051065
phosphoribosylaminoimidazolecarboxamide formyltransferase / IMP cyclohydrolase [EC:2.1.2.3 3.5.4.10]	0.0825767	0.0142937	0.0966102	0.0146902	6.68028e-05	0.0244916	-0.0140335	-0.0206559	-0.00741108
polar amino acid transport system ATP-binding protein [EC:3.6.3.21]	0.0383459	0.0115061	0.0292859	0.00906016	0.000286465	0.0430872	0.00906005	0.00432415	0.013796
polar amino acid transport system permease protein	0.111496	0.0350172	0.08529	0.0256995	0.00040055	0.0469925	0.0262061	0.0121519	0.0402603
protein disulfide-isomerase [EC:5.3.4.1]	0.00303124	0.00220904	0.00150866	0.00123693	0.000460942	0.0436111	0.00152258	0.000700956	0.0023442
pseudouridine-5'-phosphate glycosidase [EC:3.2.-.-]	0.00467315	0.00510263	0.00142524	0.00165068	0.00052044	0.0455657	0.00324791	0.00149657	0.00499925
putative autoinducer-2 (AI-2) aldolase [EC:4.1.2.-]	0.00412266	0.00244393	0.00245811	0.001272	0.000449916	0.0447324	0.00166455	0.000769625	0.00255947
pyrroloquinoline-quinone synthase [EC:1.3.3.11]	0.0131864	0.0112048	0.0271991	0.0206217	0.000508053	0.0451551	-0.0140127	-0.0216319	-0.0063935
quinone-reactive Ni/Fe-hydrogenase small subunit [EC:1.12.5.1]	0.000131213	0.000111005	4.16216e-05	6.70138e-05	7.03243e-05	0.024266	8.95912e-05	4.75501e-05	0.000131632
shikimate dehydrogenase [EC:1.1.1.25]	0.0787948	0.0115439	0.0688087	0.0107117	0.00020055	0.0356492	0.00998606	0.00489754	0.0150746
sialate O-acetylesterase [EC:3.1.1.53]	0.185547	0.0588135	0.233438	0.05909	0.000684528	0.0483788	-0.0478909	-0.0748272	-0.0209545
succinyl-diaminopimelate desuccinylase [EC:3.5.1.18]	0.0270705	0.0107944	0.0191488	0.00686539	0.000305488	0.0447999	0.00792174	0.00377649	0.012067
thioredoxin reductase (NADPH) [EC:1.8.1.9]	0.0783304	0.0158901	0.0665532	0.00923937	0.00020534	0.0354272	0.0117772	0.00581489	0.0177396
toxin co-regulated pilus biosynthesis protein P	0.0041627	0.00379995	0.00947046	0.00761001	0.000309701	0.0443098	-0.00530776	-0.00807211	-0.00254341
tricorn protease [EC:3.4.21.-]	0.132745	0.0648644	0.184578	0.062302	0.000659735	0.0477778	-0.0518327	-0.0808919	-0.0227736
two-component system, NarL family, vancomycin resistance associated response regulator VraR	0.00350826	0.00295713	0.00124571	0.00119295	6.1851e-05	0.0279091	0.00226254	0.00122359	0.00330149
type IV secretion system protein VirB5	0.0297748	0.0131421	0.0430777	0.0182285	0.000506639	0.0457222	-0.0133029	-0.0205752	-0.00603062
type IV secretion system protein VirB9	0.0519694	0.0359004	0.0829404	0.0398931	0.000652681	0.0478578	-0.0309711	-0.048314	-0.0136281
UDP-N-acetylglucosamine acyltransferase [EC:2.3.1.129]	0.0321435	0.00755382	0.0398724	0.00967622	0.000228473	0.0362223	-0.00772894	-0.0116989	-0.00375902
xylan 1,4-beta-xylosidase [EC:3.2.1.37]	0.0947896	0.0331748	0.134983	0.0461293	4.43272e-05	0.0325029	-0.0401938	-0.058582	-0.0218057
zinc transporter, ZIP family	0.0301876	0.0114803	0.0212298	0.0102055	0.000578301	0.0458421	0.00895782	0.0039938	0.0139218

## Sheet: CAZymes
ID	PD: mean rel. freq. (%)	PD: std. dev. (%)	SP: mean rel. freq. (%)	SP: std. dev. (%)	p-values	p-values (corrected)	Difference between means	95.0% lower CI	95.0% upper CI
CBM51	0.329751	0.0997307	0.256538	0.0722977	0.000482095	0.0413397	0.073213	0.0333524	0.113074
GH19	0.308547	0.0750973	0.254851	0.0550239	0.000683138	0.0468632	0.0536957	0.0235723	0.0838192
GH43	2.70488	0.457667	3.04999	0.388392	0.000686568	0.0392488	-0.345106	-0.539127	-0.151085
