# Supplementary material for: Cross-Sectional Study on the Gut Microbiome of Parkinson’s Disease Patients in Central China
Source: Front Microbiol. 2021 Sep 28;12:728479. doi: 10.3389/fmicb.2021.728479 (PMC8506127; doi:10.3389/fmicb.2021.728479)
Supplement: Supplementary Table 8 — Altered gut microbiota composition in patients with PD observed across different studies in Chinese mainland. [file Table_8.XLSX]

## Sheet: Sheet1
Cities	PMID	Title	Sequencing Method	Primer Region	Taxonomy	Increase	Reduce
Beijing, China	PMID: 28536926	Structural changes of gut microbiota in Parkinson's disease and its correlation with clinical features.	16S	V4-V5	genera	Escherichia-Shigella， Streptococcus，Proteus，Enterococcus	Blautia，Faecalibacterium ，Ruminococcus
Shanghai,China	PMID: 29501802	Alteration of the fecal microbiota in Chinese patients with Parkinson's disease.	16S	V3-V4	genera	Clostridium IV, Aquabacterium, Holdemania, Sphingomonas, Clostridium XVIII, Butyricicoccus and Anaerotruncus	Lactobacillus, Sediminibacterium
Guangzhou,China	PMID: 29776865	Gut microbiota in patients with Parkinson's disease in southern China.	16S	V4	family	Eubacteriaceae,Biﬁdobacteriaceae,Aerococcaceae,Desulfovibrionaceae	Streptococcaceae,Methylobacteriaceae,Comamonadaceae,Halmonadaceae,Hyphomonadaceae,Brucellaceae,Xanthomonadaceae,Lachnospiraceae,Actinomycetaceae,Sphingomonadaceae,Pasteurellaceae,Micrococcaceae,Intrasporangiacea,Methanobacteriacea,Idiomarinaceae,Brevibacteriaceae,Gemellaceae
Changchun,China	PMID：31354427	Gut Microbiota Differs Between Parkinson’s Disease Patients and Healthy Controls in Northeast China	16S	V4	genera	Ruminococcus_2,Akkermansia,Parabacteroides,Coprococcus_2,Phascolarctobacterium,Methanobrevibacter,Alistipes,Ruminococcus_1,Ruminococcaceae_UCG-002,Roseburia,Lachnospiraceae_UCG-001,Ruminococcaceae_NK4A214_group,Eubacterium_ventriosum_group,Coprococcus_1,Ruminococcaceae_UCG-004,Lachnospira	Lactobacillus,Streptococcus,Eubacterium_hallii_group,Eubacterium_coprostanoligenes_group
Jinzhou,China	PMID：31200089	Alteration of the fecal microbiota in North-Eastern Han Chinese population with sporadic Parkinson’s disease	16S	V3-V4	family	Ruminococcaceae, Verrucomicrobiaceae, Porphyromondaceae, Hydrogenoanaerobacterium Lachnospiraceae NK4A	Bacteroides and Prevotellaceae
Xiangyang,China	this study		shotgun		family	Clostridiales_noname,Bifidobacteriaceae,Oxalobacteraceae,Desulfovibrionaceae,Rikenellaceae,Clostridiales_Family_XI_Incertae_Sedis	Bacteroidaceae
					genera	Desulfovibrio,Butyricimonas,Alistipes,Oxalobacter,Butyrivibrio,Subdoligranulum,Bilophila,Anaerotruncus,Scardovia,Clostridiales_noname	Eggerthia,Sutterellaceae_unclassified,Bacteroides,Ruminococcaceae_noname
